# Supplementary material for: Temporal dynamics of bacterial and fungal communities during the infection of Brassica rapa roots by the protist Plasmodiophora brassicae
Source: PLoS One. 2019 Feb 25;14(2):e0204195. doi: 10.1371/journal.pone.0204195 (PMC6388920; doi:10.1371/journal.pone.0204195)
Supplement: S1 Table — This table is organized into four tabs corresponding to the description of bacterial OTUs i) from the roots, ii) from the rhizosphere, fungal OTUs iii) from the roots and iv) from the rhizosphere. Mean values of abundance (expressed in %) were obtained from three replicates per condition and sampling date. Condition refers to non-inoculated (NI) and inoculated (I) plants. Sampling date refers to 0 (T1), 7 (T2), 14 (T3), 23 (T4) and 35 (T5) days after inoculation (DAI) by P. brassicae. OTUs with relative abundances below 1% were not shown. Significant differences (p-values ≤ 0.05) of OTU frequencies between two samples are indicated by crosses. For example, T2 NI/I refers to the comparison of each OTU frequencies between NI and I plants at T2; NI T1/ I T2 refers to the comparison of each OTU frequencies in communities collected from NI plants at T1 and I plants at T2. (XLSX) [file pone.0204195.s008.xlsx]

## Sheet: B_root
OTUs	Relative abundances (%)										Comparison of OTU relative abudances between 2 samples (p-values ≤ 0.05)
	R-NI-T1	R-I-T2	R-I-T3	R-I-T4	R-I-T5	R-NI-T2	R-NI-T3	R-NI-T4	R-NI-T5		T2 NI/I	T3 NI/ I	T4 NI/ I	T5 NI/ I		NI T1 / NI T2	NI T2 / NI T3	NI T1/ NI T3	NI T3/ NI T4	NI T2 / NI T4	NI T1 / NI T4	NI T4 / NI T5	NI T3 / NI T5	NI T2 / NI T5	NI T1 / NI T5		NI T1/ I T2	I T2 / I T3	NI T1 / I T3	I T3 / I T4	I T2 / I T4	NI T1 /I T4	I T4 / I T5	I T3 / I T5	I T2 / I T5	NI T1 / I T5
OTU2	15.3189	10.4527	11.5584	5.97874	4.78269	8.51587	13.327	17.2085	16.4702				x	x			x							x										x		x
OTU3	8.25115	12.0882	8.96104	14.2161	9.58436	11.7647	5.61065	7.53679	9.52126
OTU19	4.15845	3.17611	2.31602	1.10717	0.967926	3.17499	2.03777	1.16448	1.00036									x			x			x	x						x	x		x	x	x
OTU12	3.7311	4.66935	4.30736	4.18512	3.01765	5.51317	4.12987	3.07294	3.17971
OTU5	3.27087	3.19981	5.10823	6.59876	3.45417	2.16589	2.33664	8.28077	3.51911
OTU13	3.18869	5.61744	4.1342	4.73871	3.34029	5.34088	3.00231	3.34789	3.98357
OTU34	2.51479	1.20882	0.974026	1.21789	1.51831	1.69825	0.543404	0.614588	0.35727					x				x			x				x
OTU20	2.49836	3.98199	2.87879	4.76085	2.48624	3.27344	1.77965	2.66861	3.05466
OTU23	2.28468	2.15691	2.46753	1.5279	2.14462	2.46124	2.79853	2.47453	3.12612
OTU6	2.07101	1.84878	2.53247	1.50576	0.493452	2.26434	3.07024	1.39091	1.00036																									x	x	x
OTU72	1.95595	0.711069	0.757576	0.221435	0.246726	0.541472	0.679256	0.695455	0.375134																							x				x
OTU14	1.75871	1.16141	0.930736	1.12932	3.35927	1.47674	1.63021	1.48795	2.34012																									x	x
OTU8	1.66009	2.0621	3.2684	0.930027	0.455494	1.69825	3.11099	1.71438	1.41122					x																				x	x	x
OTU55	1.62722	0.971794	1.38528	1.43933	1.25261	1.05833	1.34493	1.19683	1.19686
OTU32	1.61078	1.42214	0.735931	0.907883	0.929968	2.5843	1.41285	0.517548	0.428725											x				x	x
OTU45	1.49573	0.805878	1.03896	0.310009	0.227747	0.886045	1.50795	0.420508	0.482315																											x
OTU30	1.36423	1.16141	1.34199	0.996457	0.986905	1.45213	1.80682	2.39366	1.01822
OTU42	1.15056	1.56435	1.1039	1.12932	2.08768	1.74748	1.50795	1.34239	1.94712
OTU35	1.11769	0.900687	0.519481	1.15146	2.1636	1.03372	0.339628	0.420508	0.553769					x				x																x
OTU56	1.06838	1.37473	1.12554	0.775022	0.626305	1.08294	1.01888	1.60116	1.89353					x									x
OTU103	1.00263	1.0666	0.562771	0.332152	0.227747	0.787595	0.66567	0.727802	0.35727																							x			x	x
OTU28	0.887574	1.30363	1.40693	0.642161	0.436515	1.13217	1.73889	1.22918	0.875313					x																				x	x
OTU150	0.887574	0.142214	0.0865801	0.664305	0.132853	0.787595	0.149436	0.0161734	0.160772				x							x	x															x
OTU31	0.838264	0.687367	0.909091	0.221435	0.208768	0.615309	0.842277	0.792496	0.428725																									x		x
OTU47	0.805391	0.450344	0.606061	0.376439	0.474473	0.41841	0.692841	0.469028	0.60736
OTU25	0.772518	0.758474	0.800866	0.487157	0.873031	1.00911	1.52153	0.873362	1.57199
OTU41	0.756082	1.39844	1.25541	1.26218	0.721199	1.37829	1.38568	1.55264	0.535906
OTU57	0.723208	1.09031	0.909091	1.74934	2.25849	0.959882	0.978128	1.00275	1.01822
OTU64	0.723208	0.782176	0.324675	0.974314	1.93585	0.861432	0.66567	0.436681	0.464452					x																				x
OTU101	0.706772	0.213321	0.238095	0.110717	0.132853	0.246124	0.489064	0.291121	0.196499																							x				x
OTU68	0.690335	0.782176	1.40693	1.28432	1.65117	0.762983	0.516234	1.31004	0.893176
OTU75	0.690335	0.639962	0.34632	0.221435	2.29645	0.541472	0.652085	0.857189	0.500179																								x	x
OTU78	0.690335	0.61626	0.757576	0.642161	0.645284	0.959882	0.366798	0.582242	0.839586														x
OTU102	0.690335	0.639962	0.606061	0.841453	0.816094	0.639921	0.475479	0.727802	0.500179
OTU1	0.657462	0.450344	0.562771	0.44287	0.132853	0.369185	1.31776	0.679282	0.142908													x	x		x									x		x
OTU44	0.657462	0.995497	1.12554	1.50576	1.32853	1.05833	1.50795	1.24535	3.25116					x									x	x	x
OTU228	0.624589	0.0711069	0.21645	0.110717	0.151831	0.221511	0.190192	0.0646935	0.0714541												x
OTU138	0.591716	0.189618	0.367965	0.620018	0.265705	0.319961	0.108681	0.258774	0.214362									x
OTU106	0.575279	0.474046	0.281385	0.243578	0.740178	0.664534	0.203777	0.0646935	0.125045												x
OTU153	0.575279	0.568855	0.324675	0.398583	0.436515	0.812208	0.258117	0.194081	0.214362
OTU182	0.542406	0.450344	0.12987	0.0221435	0.0189789	0.270736	0.271702	0.0485201	0.035727												x				x						x	x			x	x
OTU71	0.47666	0.474046	0.324675	0.597874	0.816094	0.886045	0.543404	0.970403	0.91104
OTU156	0.47666	0.687367	0.324675	0.287865	0.227747	0.886045	0.353213	0.242601	0.125045															x
OTU111	0.460224	0.61626	0.822511	0.354296	0.227747	0.83682	0.978128	0.549895	0.500179																									x
OTU160	0.460224	0.189618	0.519481	0.199291	0.151831	0.369185	0.489064	0.501375	0.35727
OTU162	0.460224	0.189618	0.367965	0.44287	0.151831	0.221511	0.0679256	0.323468	0.035727									x							x
OTU129	0.410914	0.592557	0.4329	0.597874	0.816094	0.738371	0.326043	0.291121	0.339407
OTU314	0.410914	0.0948092	0.0649351	0.155004	0.246726	0.0738371	0.149436	0.0646935	0.125045
OTU17	0.394477	0.237023	0.541126	3.23295	5.39002	0.910657	1.04605	1.35856	1.14327					x																x	x	x		x	x	x
OTU62	0.394477	0.426641	0.151515	0.819309	2.35339	0.221511	0.230947	0.291121	0.518042					x																x				x	x	x
OTU121	0.394477	0.758474	0.151515	0.797166	1.65117	0.196899	0.298872	0.501375	0.30368					x																x				x		x
OTU208	0.361604	0.0948092	0.30303	0	0.0379579	0.172286	0.176606	0.0970403	0.035727																							x
OTU198	0.345168	0.0711069	0.194805	0.0664305	0.0759157	0.0984494	0.393968	0.291121	0.196499
OTU193	0.328731	0.402939	0.38961	0.265722	0.113874	0.246124	0.326043	0.355814	0.30368
OTU59	0.312295	0.237023	0.367965	0.664305	0.341621	0.369185	0.326043	0.404334	0.428725
OTU205	0.312295	0.0948092	0.0865801	0.110717	0.683242	0.147674	0.135851	0.0161734	0.0535906					x							x													x	x
OTU260	0.312295	0.213321	0.238095	0.177148	0.0189789	0.295348	0.122266	0.161734	0.0178635																											x
OTU234	0.295858	0.118511	0.0649351	0.155004	0.398558	0.0246124	0.0271702	0.0970403	0.0714541									x																x
OTU306	0.295858	0.189618	0.25974	0.155004	0.113874	0.0984494	0.176606	0.0646935	0.160772
OTU11	0.279421	0.687367	0.692641	0.243578	0.3606	0.639921	1.277	0.646935	0.875313					x				x							x
OTU142	0.279421	0.284428	0.909091	0.708592	0.132853	0.319961	0.502649	0.291121	0.267953																									x
OTU155	0.279421	0.355534	0.38961	0.620018	0.17081	0.713758	0.380383	0.501375	0.267953
OTU91	0.262985	0.0948092	0.151515	0.044287	0	0.196899	0.244532	0.0485201	0.0714541																									x		x
OTU96	0.262985	0.450344	0.38961	0.088574	0.113874	0.270736	0.516234	0.210254	0.196499
OTU452	0.262985	0.0711069	0.108225	0.0664305	0.0379579	0.0492247	0.0543404	0.0970403	0.0714541
OTU4	0.246548	0.426641	0.497835	0.376439	0.398558	0.516859	0.55699	0.388161	0.35727
OTU89	0.246548	0.450344	0.0865801	0.287865	0.322642	0.393798	0.312458	0.210254	0.267953
OTU105	0.246548	0.331832	0.021645	0.5093	0.246726	0.221511	0.312458	0.905709	0.285816																					x				x
OTU148	0.246548	0.165916	0.281385	0.265722	0.303663	0.369185	0.366798	0.388161	0.107181
OTU166	0.246548	0.711069	0.47619	0.420726	0.0948947	0.590697	0.271702	0.258774	0.232226																									x	x
OTU173	0.246548	0.355534	0.606061	0.465013	0.227747	0.270736	0.122266	0.598415	0.285816
OTU219	0.246548	0.450344	0.34632	0.199291	0.132853	0.172286	0.271702	0.258774	0.214362
OTU233	0.246548	0.213321	0.38961	0.155004	0.0948947	0.0246124	0.271702	0.323468	0.428725					x						x				x
OTU18	0.230112	0.237023	0.34632	0.199291	0.0379579	0.123062	0.6385	0.0970403	0.232226					x																				x
OTU122	0.230112	0.142214	0.0649351	0.730735	1.02486	0.196899	0.0679256	0.0323468	0.0893176				x	x																x				x	x
OTU210	0.230112	0.237023	0.25974	0.132861	0.189789	0.147674	0.326043	0.339641	0.410861
OTU211	0.230112	0.355534	0.34632	0.398583	0.208768	0	0.135851	0.533721	0.142908											x				x
OTU241	0.230112	0.0474046	0.108225	0.155004	0.0948947	0.0984494	0.135851	0.242601	0.0893176
OTU21	0.213675	0.521451	0.714286	1.10717	2.04972	0.689146	1.19549	1.94081	6.53805					x				x		x	x	x	x	x	x							x		x	x	x
OTU54	0.213675	0.355534	0.454545	1.57219	3.49212	0.590697	0.258117	0.161734	0.196499				x	x																	x	x		x	x	x
OTU95	0.213675	0.379237	0.17316	0.243578	0.265705	0.196899	0.244532	0.14556	0.178635
OTU119	0.213675	0.568855	0.454545	0.0664305	0.17081	0.41841	0.258117	0.0970403	0.0535906																						x
OTU289	0.213675	0.142214	0.17316	0.221435	0.341621	0.295348	0.0815107	0.113214	0.142908
OTU349	0.213675	0.0711069	0.12987	0.132861	0.0948947	0.123062	0.135851	0.0808669	0.160772
OTU7	0.197239	0.331832	0.4329	0.132861	0.284684	0.295348	0.421138	0.14556	0.125045
OTU61	0.197239	0.118511	0.021645	0.0221435	0	0.246124	0.217362	0.0808669	0.0535906																											x
OTU244	0.197239	0.0474046	0.281385	0.044287	0.0379579	0.0246124	0.190192	0.0808669	0.107181
OTU262	0.197239	0.142214	0.151515	0.088574	0	0	0.0543404	0	0.0535906												x													x		x
OTU125	0.180802	0.165916	0.12987	0.110717	0.151831	0.123062	0.0815107	0.113214	0.107181
OTU183	0.180802	0.118511	0.151515	0.132861	0.0569368	0.123062	0.339628	0.485201	0.285816					x
OTU239	0.180802	0.189618	0.12987	0.110717	0.550389	0.270736	0.149436	0.210254	0.375134																									x
OTU267	0.180802	0.0711069	0.454545	0.287865	0.322642	0.0492247	0.0679256	0.242601	0.214362
OTU10	0.164366	0.189618	0.238095	0.265722	0.0379579	0.123062	0.380383	0.161734	0.125045
OTU24	0.164366	0.0474046	0.108225	0.088574	0.0379579	0.0246124	0.285287	0.0808669	0.035727
OTU76	0.164366	0.402939	0.17316	0.132861	0.132853	0.319961	0.271702	0.0970403	0.232226
OTU216	0.164366	0.213321	0.194805	0.287865	0.284684	0.319961	0.217362	0.258774	0.392997
OTU266	0.164366	0.118511	0.194805	0.0664305	0.132853	0.246124	0.244532	0.226427	0.392997					x
OTU279	0.164366	0.0948092	0.30303	0.221435	0.189789	0.393798	0.149436	0.210254	0.035727
OTU328	0.164366	0.30813	0.194805	0.088574	0.0569368	0.0984494	0.149436	0.210254	0.0714541
OTU356	0.164366	0.142214	0.108225	0.177148	0.341621	0.0246124	0.0543404	0.0970403	0.125045
OTU375	0.164366	0.165916	0.12987	0.110717	0.151831	0.270736	0.122266	0.0485201	0.0178635
OTU379	0.164366	0.0711069	0.0865801	0.310009	0.113874	0.221511	0.0679256	0.0970403	0.0535906
OTU484	0.164366	0.0711069	0.12987	0.088574	0.113874	0.0738371	0.0815107	0.0485201	0.107181
OTU9	0.147929	0.0711069	0.17316	0.044287	0.0189789	0.196899	0.312458	0.14556	0.0535906
OTU74	0.147929	0.0474046	0.04329	0.044287	0.0189789	0	0.230947	0.0646935	0														x		x
OTU82	0.147929	0.284428	0.151515	0.132861	0.227747	0.123062	0.407553	0.177907	0.0714541
OTU212	0.147929	0.118511	0.238095	0.531444	0.607326	0.123062	0.176606	0.0970403	0.375134																										x
OTU346	0.147929	0.0474046	0	0.0221435	0.189789	0.0246124	0.108681	0.0646935	0.0178635																									x
OTU357	0.147929	0	0.0649351	0	0	0.0492247	0.135851	0.0808669	0.0178635																											x
OTU529	0.147929	0.165916	0.108225	0.088574	0.189789	0.123062	0	0.0161734	0.035727									x
OTU60	0.131492	0.0237023	0.21645	0.110717	0.0189789	0.0492247	0.285287	0.0970403	0.0714541
OTU154	0.131492	0.0711069	0.0649351	0.110717	0.0759157	0.0492247	0.0950958	0.113214	0.0178635
OTU224	0.131492	0	0.021645	0.110717	0.113874	0.0246124	0	0.177907	0									x	x
OTU245	0.131492	0.0237023	0.021645	0	0.0379579	0.147674	0.0950958	0.0970403	0																x
OTU336	0.131492	0	0.021645	0.044287	0.132853	0.0246124	0.149436	0.161734	0.107181																										x
OTU421	0.131492	0.189618	0.17316	0.0664305	0.0569368	0.172286	0.176606	0.0161734	0.0535906
OTU454	0.131492	0.0474046	0.0649351	0	0.0189789	0.0246124	0.0950958	0.0808669	0.125045
OTU548	0.131492	0.0474046	0.12987	0.132861	0.0379579	0	0.0815107	0.0323468	0.160772															x
OTU152	0.115056	0.260725	0.0865801	0.110717	0.0569368	0.246124	0.149436	0.0808669	0.0535906
OTU161	0.115056	0.450344	0.21645	0.177148	0.189789	0.319961	0.230947	0.452855	0.339407
OTU252	0.115056	0.0948092	0.0865801	0.110717	0	0.0984494	0.244532	0.194081	0.0893176																											x
OTU259	0.115056	0.118511	0.238095	0.221435	0.322642	0.123062	0.339628	0.210254	0.142908
OTU405	0.115056	0.0474046	0.04329	0.0221435	0.0189789	0.123062	0.135851	0.0323468	0.035727
OTU432	0.115056	0.142214	0.12987	0.110717	0.0379579	0.0738371	0.108681	0.161734	0.107181
OTU455	0.115056	0.0711069	0.108225	0.0221435	0.132853	0.0984494	0.0679256	0	0.0714541												x
OTU580	0.115056	0.0474046	0.04329	0.0221435	0.0948947	0.0738371	0.0271702	0.0161734	0.0893176
OTU144	0.0986193	0.0948092	0.0865801	0.0664305	0	0	0.163021	0.0808669	0.0714541
OTU242	0.0986193	0.260725	0.411255	0.110717	0.0569368	0.246124	0.461894	0.177907	0.250089					x																				x
OTU273	0.0986193	0.189618	0.38961	0.110717	0.0569368	0.246124	0.312458	0.0970403	0.178635																									x
OTU320	0.0986193	0.0237023	0.17316	0	0.0189789	0.0492247	0.203777	0.0808669	0.0714541
OTU439	0.0986193	0.0948092	0.151515	0.044287	0.0569368	0.0492247	0.122266	0.0970403	0.214362
OTU440	0.0986193	0	0	0.310009	0.455494	0.0738371	0.0271702	0	0.0535906				x	x																x	x			x	x	x
OTU453	0.0986193	0.0711069	0.0865801	0.110717	0.284684	0.0246124	0.0543404	0.161734	0.0178635
OTU493	0.0986193	0.0474046	0.12987	0.243578	0.0948947	0.0984494	0.0543404	0.0323468	0.107181
OTU609	0.0986193	0.118511	0.0865801	0.0664305	0.0379579	0.0246124	0.0271702	0.0485201	0.0893176
OTU685	0.0986193	0.0711069	0.0649351	0.044287	0.0379579	0.123062	0.0679256	0.0970403	0
OTU22	0.0821828	0.0474046	0.0865801	0.044287	0.0379579	0	0.108681	0.0485201	0.035727
OTU36	0.0821828	0.118511	0.0649351	0.0664305	0.0379579	0.0492247	0.122266	0.0970403	0.0178635
OTU38	0.0821828	0.450344	0.281385	0.132861	0.0379579	0.246124	0.624915	0.258774	0.160772									x																x	x
OTU80	0.0821828	0.0711069	0.12987	0.0664305	0.0189789	0.0738371	0.135851	0.0970403	0
OTU151	0.0821828	0.0711069	0.0649351	0.752879	0.835073	0.0246124	0.0271702	0.0485201	0.035727				x	x																x	x	x		x	x	x
OTU157	0.0821828	0	0.0649351	0.0664305	0	0.123062	0.230947	0.0161734	0.0178635
OTU302	0.0821828	0.118511	0.194805	0.0221435	0	0.0984494	0.149436	0.0646935	0																									x
OTU309	0.0821828	0.474046	0.21645	0.177148	0.0948947	0.0738371	0.0679256	0.0646935	0.35727
OTU621	0.0821828	0.0474046	0.0649351	0.088574	0.0948947	0.0738371	0.0271702	0.0808669	0.125045
OTU651	0.0821828	0	0.12987	0.132861	0.113874	0.0738371	0.0543404	0.0323468	0.0535906
OTU40	0.0657462	0.165916	0.367965	0.354296	0.265705	0.123062	0.421138	0.14556	0.232226									x
OTU53	0.0657462	0.142214	0.108225	0.044287	0	0.0492247	0.326043	0.194081	0.0178635														x											x	x
OTU90	0.0657462	0.142214	0.238095	0.177148	0	0.295348	0.285287	0.14556	0.142908					x																				x
OTU107	0.0657462	0.0948092	0.021645	0.0221435	0.0759157	0.0984494	0.122266	0.0161734	0.0178635
OTU140	0.0657462	0.0237023	0.21645	0.044287	0.0189789	0.0492247	0.0950958	0.129387	0.0714541																									x
OTU195	0.0657462	0.0711069	0.21645	0.088574	0.265705	0.221511	0.203777	0.129387	0.0893176
OTU221	0.0657462	0.30813	0.12987	0.110717	0.0189789	0.196899	0.244532	0.194081	0.035727																										x
OTU385	0.0657462	0.118511	0.108225	0.155004	0.208768	0.147674	0.0543404	0.0485201	0.250089
OTU422	0.0657462	0	0.151515	0.354296	0.132853	0.0738371	0.122266	0.0485201	0.0893176				x																		x				x
OTU430	0.0657462	0.142214	0.194805	0.177148	0.0189789	0.246124	0.0815107	0.0646935	0.0535906
OTU431	0.0657462	0.0948092	0.151515	0.132861	0.0189789	0.0492247	0.244532	0.0970403	0.0893176
OTU530	0.0657462	0.0948092	0.108225	0.110717	0.0379579	0	0.0135851	0.210254	0.035727
OTU608	0.0657462	0.142214	0.0865801	0.0664305	0.0379579	0.123062	0.163021	0.0323468	0														x
OTU775	0.0657462	0.0948092	0.04329	0.088574	0.0379579	0.0492247	0.108681	0	0.035727
OTU779	0.0657462	0.0711069	0.0649351	0.0221435	0.0379579	0.0492247	0.0815107	0.0485201	0.0714541
OTU15	0.0493097	0.118511	0.17316	0	0	0.0246124	0.285287	0.0970403	0.035727																									x
OTU37	0.0493097	0.0711069	0.21645	0.199291	0.0379579	0.0246124	0.393968	0.0485201	0.035727								x	x					x
OTU86	0.0493097	0.189618	0.04329	0.0664305	0.0569368	0	0.271702	0.194081	0.142908
OTU165	0.0493097	0.213321	0.108225	0	0.0569368	0.0492247	0.163021	0.0323468	0.0714541																						x
OTU180	0.0493097	0.0948092	0.238095	0.243578	0.303663	0.172286	0.258117	0.210254	1.30404					x								x	x	x	x
OTU227	0.0493097	0.237023	0.25974	0.110717	0	0.295348	0.326043	0.161734	0.178635					x				x																x	x
OTU248	0.0493097	0.0711069	0.04329	0.110717	0.0759157	0.123062	0.0679256	0.0970403	0.0178635
OTU263	0.0493097	0.0711069	0.108225	0.354296	0.569368	0.123062	0.122266	0.194081	0.250089																										x	x
OTU332	0.0493097	0.165916	0.0865801	0.088574	0.151831	0.147674	0.0271702	0.0485201	0.0178635
OTU16	0.0328731	0	0.108225	0.0221435	0	0	0.244532	0.0646935	0.0535906								x																	x
OTU50	0.0328731	0.0474046	0.21645	0.0664305	0	0	0.190192	0.0161734	0.0535906																									x
OTU52	0.0328731	0	1.25541	0.0221435	0.0189789	0.123062	0.135851	0.0161734	0.0178635																			x		x				x
OTU130	0.0328731	0.142214	0.108225	0.265722	0.246726	0.172286	0.190192	0.194081	0.30368																x
OTU256	0.0328731	0.165916	0.238095	0.110717	0.0948947	0.123062	0.108681	0.0646935	0.142908
OTU468	0.0328731	0.0237023	0.04329	0.199291	0.113874	0	0.0679256	0.113214	0.30368															x
OTU188	0.0164366	0.0711069	0	0.177148	0.265705	0.0492247	0.0135851	0.0808669	0.035727																					x				x		x
OTU204	0.0164366	0.0711069	0.17316	0.0664305	0.0569368	0	0.108681	0.0485201	0.035727
OTU410	0.0164366	0.0474046	0	0.044287	0.0948947	0.0492247	0.108681	0.0646935	0.160772
OTU492	0.0164366	0.0948092	0.04329	0.199291	0.265705	0.0738371	0.0543404	0.0485201	0.0893176																									x		x
OTU528	0.0164366	0.0237023	0.04329	0.243578	0.398558	0.0246124	0.0135851	0.0323468	0.035727					x																		x		x	x	x
OTU549	0.0164366	0.0711069	0.04329	0.0221435	0.0379579	0.0246124	0.163021	0.0485201	0.0535906
OTU774	0.0164366	0.0711069	0.0865801	0.0664305	0.0569368	0.0246124	0.0135851	0.113214	0.0893176
OTU104	0	0	0	0.0221435	3.03663	0	0.0135851	0	0					x																				x	x	x
OTU118	0	0.0237023	0.021645	0.044287	0	0.123062	0.135851	0.0808669	0.0714541									x
OTU141	0	0	0.021645	0.819309	0	0	0.0271702	0.0323468	0
OTU171	0	0.118511	0.151515	0.0664305	0	0.147674	0.298872	0.0970403	0.0535906									x																x	x
OTU196	0	0.118511	0.0865801	0.088574	0.0379579	0	0.0815107	0.210254	0.125045												x
OTU218	0	0.0474046	0.021645	0.110717	0.284684	0.0492247	0.0679256	0.113214	0.0535906																											x
OTU321	0	0	0.021645	0.0221435	0.0759157	0	0.0679256	0.161734	0.214362
OTU467	0	0.0711069	0.04329	0.0664305	0.0759157	0	0.0679256	0.194081	0.35727												x			x	x

## Sheet: B_rhizosphere
OTUs	Relative abundances (%)										Comparison of OTU relative abudances between 2 samples (p-values ≤ 0.05)
	RS-NI-T1	RS-I-T2	RS-I-T3	RS-I-T4	RS-I-T5	RS-NI-T2	RS-NI-T3	RS-NI-T4	RS-NI-T5		T2 NI/I	T3 NI/ I	T4 NI/ I	T5 NI/ I		NI T1 / NI T2	NI T2 / NI T3	NI T1/ NI T3	NI T3/ NI T4	NI T2 / NI T4	NI T1 / NI T4	NI T4 / NI T5	NI T3 / NI T5	NI T2 / NI T5	NI T1 / NI T5		NI T1/ I T2	I T2 / I T3	NI T1 / I T3	I T3 / I T4	I T2 / I T4	NI T1 /I T4	I T4 / I T5	I T3 / I T5	I T2 / I T5	NI T1 / I T5
OTU1	17.1583	15.4029	15.8401	13.5712	6.88175	16.7802	13.9971	13.1473	12.0661					x																				x	x	x
OTU4	4.63576	3.55355	3.2075	3.02443	3.90269	3.45511	2.97108	3.12971	3.57561
OTU7	2.5888	2.57758	2.44264	2.19723	1.84727	2.62539	2.62776	2.75264	2.05435
OTU9	2.57676	1.95195	2.31927	2.22308	0.962664	2.40248	2.04675	2.18703	1.56027
OTU6	2.09512	2.18969	1.81347	1.55099	2.22453	2.13003	1.88829	2.22474	2.3404
OTU10	1.7941	2.06456	1.87515	1.86119	1.32692	1.99381	2.25802	1.97335	1.72929
OTU8	1.75798	1.75175	1.56674	1.46051	1.06674	1.58514	1.72983	1.58371	1.85932
OTU15	1.45695	1.41391	1.5544	1.44759	1.14479	1.95666	1.76944	1.3826	1.43024
OTU11	1.42083	1.83934	1.57908	1.64146	1.43099	1.60991	1.67701	1.47059	1.7423
OTU2	1.22818	1.02603	1.44338	1.31834	1.83427	1.04025	1.39971	1.16893	2.15837
OTU16	1.10777	1.53904	1.59141	1.35712	0.897619	1.39938	1.33369	1.74711	1.50826
OTU14	1.08368	0.775776	0.801875	1.16324	2.96605	0.767802	0.514987	0.804424	1.44325					x									x										x	x	x	x
OTU24	1.08368	0.813313	0.900567	0.956443	0.845583	0.928793	0.884722	1.16893	1.13119
OTU18	1.02348	1.15115	1.24599	1.02107	0.793548	1.11455	1.25446	1.19407	0.793135
OTU22	0.975316	1.16366	1.23365	0.943518	0.76753	0.916409	1.096	1.29462	0.988168
OTU29	0.963275	1.01351	0.838885	0.904743	0.50735	1.0031	0.818698	0.804424	0.702119																										x	x
OTU27	0.90307	1.02603	1.02393	0.801344	0.481332	0.79257	1.00357	0.992961	0.598102																									x	x	x
OTU36	0.842866	0.775776	0.863558	0.840119	0.195135	0.842105	0.607421	0.829563	0.520088					x																			x	x	x	x
OTU26	0.794702	0.938438	1.13496	0.827194	0.754521	1.0031	0.911132	1.11865	0.949161
OTU31	0.758579	0.638138	0.616827	0.452372	0.351242	0.544892	0.884722	0.666164	0.494084																											x
OTU58	0.734497	0.45045	0.505798	0.426522	0.37726	0.458204	0.475373	0.615887	0.403069
OTU37	0.722456	0.663163	0.826548	0.71087	0.50735	0.718266	0.726264	0.829563	0.585099
OTU5	0.674293	0.800801	1.23365	2.30063	4.21491	0.978328	1.32048	1.69683	1.45625					x																		x		x	x	x
OTU33	0.63817	0.788288	0.974587	0.853044	0.572395	0.718266	0.805493	0.829563	0.546093
OTU39	0.63817	0.688188	0.653837	0.555771	0.416287	0.594427	0.71306	0.766717	0.650111
OTU43	0.63817	1.05105	0.715519	0.491146	0.37726	0.755418	0.567807	0.540473	0.403069																						x				x
OTU61	0.602047	0.525526	0.542808	0.323123	0.169117	0.50774	0.475373	0.238813	0.286049																									x	x	x
OTU48	0.590006	0.738238	0.653837	0.413597	0.390269	0.594427	0.581011	0.653595	0.624106
OTU52	0.590006	0.500501	0.727856	0.504071	0.169117	0.693498	0.633831	0.389643	0.403069																									x	x	x
OTU81	0.590006	0.387888	0.246731	0.284348	0.299206	0.260062	0.409349	0.377074	0.273046
OTU51	0.553883	0.688188	0.308414	0.697945	0.455314	0.743034	0.607421	0.653595	0.481082																					x
OTU46	0.541842	0.675676	0.801875	0.581621	0.299206	0.569659	0.805493	0.515334	0.520088																									x	x
OTU49	0.541842	0.613113	0.579817	0.63332	0.416287	0.582043	0.620626	0.590749	0.494084
OTU28	0.51776	0.650651	0.456452	0.413597	0.325224	0.408669	0.501783	0.43992	0.455077
OTU50	0.51776	0.538038	0.505798	0.555771	0.468323	0.569659	0.68665	0.590749	0.76713
OTU25	0.505719	0.475475	0.555144	0.607471	1.22284	0.44582	0.488578	0.71644	1.36523													x	x	x	x								x	x	x	x
OTU53	0.505719	0.625626	0.592154	0.426522	0.442305	0.557276	0.554602	0.628457	0.481082
OTU40	0.469597	0.588088	0.629164	0.594546	0.546377	0.569659	0.620626	0.590749	0.663113
OTU76	0.469597	0.175175	0.259067	0.478222	0.650449	0.321981	0.35653	0.276521	0.338057																						x			x	x
OTU100	0.469597	0.325325	0.28374	0.284348	0.13009	0.28483	0.290506	0.389643	0.299051																											x
OTU47	0.457556	0.375375	0.333087	0.310198	0.351242	0.421053	0.382939	0.351936	0.650111
OTU92	0.457556	0.362863	0.333087	0.271423	0.143099	0.346749	0.250891	0.251383	0.169029																x											x
OTU60	0.433474	0.4004	0.592154	0.439447	0.338233	0.421053	0.422554	0.452489	0.429073
OTU69	0.433474	0.3003	0.604491	0.516996	0.403278	0.408669	0.541397	0.43992	0.442075
OTU63	0.421433	0.487988	0.35776	0.465297	0.247171	0.359133	0.409349	0.553042	0.442075
OTU70	0.409392	0.462963	0.407106	0.348972	0.117081	0.482972	0.35653	0.326797	0.299051																									x	x	x
OTU77	0.409392	0.462963	0.394769	0.452372	0.169117	0.334365	0.448963	0.351936	0.286049																										x
OTU80	0.409392	0.412913	0.35776	0.310198	0.37726	0.309598	0.369735	0.364505	0.23404
OTU83	0.409392	0.287788	0.370096	0.400672	0.299206	0.371517	0.382939	0.389643	0.416071
OTU19	0.397351	0.425425	0.333087	0.478222	1.07975	0.28483	0.35653	0.540473	0.728124																									x	x	x
OTU82	0.397351	0.375375	0.172712	0.284348	0.364251	0.371517	0.303711	0.452489	0.416071
OTU21	0.38531	0.387888	0.505798	0.258498	0.364251	0.210526	0.462168	0.527903	0.442075
OTU79	0.38531	0.4004	0.382433	0.284348	0.13009	0.260062	0.33012	0.414781	0.455077					x																				x	x	x
OTU34	0.373269	0.162663	0.246731	0.65917	0.897619	0.297214	0.396144	0.28909	0.520088																					x	x			x	x	x
OTU87	0.373269	0.2002	0.271404	0.323123	0.286197	0.408669	0.237687	0.414781	0.364062
OTU97	0.373269	0.225225	0.271404	0.271423	0.273189	0.297214	0.290506	0.276521	0.273046
OTU108	0.373269	0.212713	0.123365	0.180949	0.156108	0.396285	0.277301	0.238813	0.23404
OTU114	0.361228	0.237738	0.234394	0.206799	0.0650449	0.260062	0.303711	0.188537	0.273046					x																				x	x	x
OTU38	0.349187	0.575576	0.715519	0.336048	0.286197	0.470588	0.66024	0.603318	0.507086																									x
OTU65	0.349187	0.500501	0.481125	0.439447	0.429296	0.28483	0.343325	0.553042	0.598102
OTU84	0.349187	0.437938	0.259067	0.310198	0.247171	0.309598	0.343325	0.402212	0.273046
OTU98	0.349187	0.412913	0.271404	0.219723	0.234162	0.272446	0.290506	0.351936	0.286049
OTU66	0.337146	0.475475	0.394769	0.504071	0.299206	0.334365	0.422554	0.502765	0.377064
OTU116	0.337146	0.325325	0.222058	0.245573	0.0910628	0.260062	0.224482	0.389643	0.182031																										x	x
OTU32	0.301023	0.3003	0.28374	0.400672	1.26187	0.334365	0.382939	0.42735	0.611104					x																			x	x	x	x
OTU45	0.301023	0.375375	0.296077	0.245573	0.156108	0.198142	0.224482	0.175968	0.520088					x								x	x	x
OTU59	0.301023	0.412913	0.35776	0.387747	0.494341	0.28483	0.33012	0.452489	0.377064
OTU73	0.301023	0.525526	0.493462	0.387747	0.221153	0.408669	0.33012	0.414781	0.416071
OTU90	0.301023	0.237738	0.234394	0.180949	0.299206	0.160991	0.184867	0.326797	0.325055
OTU93	0.301023	0.35035	0.246731	0.400672	0.221153	0.346749	0.422554	0.377074	0.260044
OTU17	0.276942	0.425425	0.542808	2.02921	2.82295	0.44582	0.792288	0.955254	0.637108					x																x	x	x		x	x	x
OTU74	0.276942	0.375375	0.444115	0.336048	0.325224	0.421053	0.35653	0.452489	0.46808
OTU124	0.264901	0.212713	0.185048	0.206799	0.234162	0.297214	0.237687	0.28909	0.299051
OTU134	0.264901	0.25025	0.160375	0.168024	0.104072	0.334365	0.316915	0.175968	0.156027
OTU30	0.25286	0.175175	0.111029	0.271423	0.793548	0.0743034	0.250891	0.339367	0.702119														x	x	x								x	x	x	x
OTU85	0.25286	0.312813	0.296077	0.336048	0.299206	0.235294	0.409349	0.326797	0.403069
OTU109	0.25286	0.187688	0.308414	0.245573	0.26018	0.297214	0.237687	0.314228	0.364062
OTU115	0.25286	0.325325	0.259067	0.168024	0.117081	0.210526	0.211277	0.276521	0.182031
OTU35	0.240819	0.175175	0.197385	0.943518	2.41967	0.173375	0.237687	0.226244	0.624106				x	x								x	x	x	x					x	x	x	x	x	x	x
OTU67	0.240819	0.513013	0.604491	0.400672	0.234162	0.408669	0.541397	0.540473	0.390066																									x
OTU86	0.240819	0.175175	0.28374	0.374822	0.117081	0.396285	0.396144	0.301659	0.338057																								x
OTU95	0.240819	0.337838	0.135702	0.258498	0.455314	0.148607	0.171662	0.201106	0.442075														x	x										x
OTU99	0.240819	0.35035	0.32075	0.206799	0.0910628	0.260062	0.409349	0.314228	0.35106					x																				x	x
OTU113	0.240819	0.287788	0.222058	0.168024	0.156108	0.148607	0.277301	0.251383	0.0910155
OTU123	0.240819	0.2002	0.259067	0.258498	0.169117	0.346749	0.118843	0.201106	0.221038
OTU107	0.228778	0.225225	0.35776	0.284348	0.442305	0.148607	0.237687	0.226244	0.286049
OTU139	0.228778	0.162663	0.0986923	0.168024	0.0780539	0.160991	0.118843	0.226244	0.11702
OTU168	0.228778	0.187688	0.185048	0.129249	0.13009	0.160991	0.145253	0.13826	0.156027
OTU237	0.228778	0.125125	0.111029	0.0646245	0.13009	0.136223	0.0396144	0.0628457	0.0520088																x
OTU88	0.216737	0.337838	0.333087	0.219723	0.299206	0.309598	0.462168	0.263952	0.377064
OTU91	0.216737	0.45045	0.296077	0.193874	0.143099	0.198142	0.33012	0.263952	0.169029																										x
OTU112	0.216737	0.187688	0.259067	0.155099	0.234162	0.433437	0.369735	0.326797	0.286049
OTU117	0.216737	0.237738	0.111029	0.116324	0.195135	0.28483	0.264096	0.263952	0.182031
OTU126	0.216737	0.225225	0.271404	0.155099	0.13009	0.272446	0.211277	0.163399	0.260044
OTU131	0.216737	0.25025	0.135702	0.180949	0.182126	0.185759	0.343325	0.276521	0.273046
OTU132	0.216737	0.15015	0.222058	0.129249	0.0910628	0.297214	0.171662	0.201106	0.221038
OTU140	0.216737	0.187688	0.160375	0.116324	0.0910628	0.235294	0.237687	0.125691	0.130022
OTU170	0.216737	0.175175	0.160375	0.116324	0.247171	0.0743034	0.211277	0.15083	0.299051															x
OTU89	0.204696	0.112613	0.135702	0.413597	0.819566	0.0990712	0.171662	0.276521	0.494084														x	x	x					x	x		x	x	x	x
OTU94	0.204696	0.35035	0.259067	0.206799	0.117081	0.297214	0.343325	0.314228	0.260044																										x
OTU110	0.204696	0.25025	0.197385	0.336048	0.338233	0.22291	0.277301	0.201106	0.208035
OTU119	0.204696	0.225225	0.185048	0.232648	0.286197	0.123839	0.0792288	0.113122	0.11702
OTU143	0.204696	0.212713	0.185048	0.193874	0.0780539	0.136223	0.277301	0.175968	0.169029
OTU145	0.204696	0.2002	0.222058	0.193874	0.0910628	0.235294	0.184867	0.201106	0.195033
OTU149	0.204696	0.15015	0.209721	0.284348	0.0520359	0.123839	0.198072	0.238813	0.130022																								x	x
OTU152	0.204696	0.137638	0.123365	0.168024	0.195135	0.111455	0.0792288	0.0502765	0.11702
OTU191	0.204696	0.0625626	0.185048	0.0904743	0.0910628	0.160991	0.145253	0.100553	0.0260044																x
OTU118	0.192655	0.25025	0.222058	0.193874	0.169117	0.198142	0.237687	0.339367	0.260044
OTU133	0.192655	0.1001	0.135702	0.142174	0.0910628	0.198142	0.224482	0.276521	0.208035
OTU159	0.192655	0.15015	0.222058	0.168024	0.169117	0.160991	0.171662	0.0754148	0.143024
OTU178	0.192655	0.125125	0.172712	0.103399	0.0910628	0.173375	0.145253	0.163399	0.195033
OTU96	0.180614	0.137638	0.222058	0.142174	0.390269	0.123839	0.171662	0.163399	0.286049																								x		x
OTU120	0.180614	0.262763	0.148038	0.245573	0.0780539	0.22291	0.264096	0.201106	0.195033
OTU137	0.180614	0.212713	0.185048	0.116324	0.0650449	0.260062	0.211277	0.163399	0.23404
OTU158	0.180614	0.112613	0.0863558	0.206799	0.0780539	0.123839	0.277301	0.175968	0.11702
OTU106	0.168573	0.1001	0.0740192	0.180949	0.455314	0.0990712	0.158458	0.0628457	0.169029																									x	x	x
OTU128	0.168573	0.25025	0.197385	0.193874	0.182126	0.173375	0.184867	0.226244	0.169029
OTU146	0.168573	0.287788	0.185048	0.116324	0.0780539	0.111455	0.224482	0.188537	0.130022																										x
OTU147	0.168573	0.212713	0.185048	0.116324	0.117081	0.173375	0.35653	0.175968	0.143024
OTU169	0.168573	0.2002	0.160375	0.168024	0.0650449	0.111455	0.132048	0.15083	0.11702
OTU172	0.168573	0.237738	0.0863558	0.0904743	0.13009	0.22291	0.184867	0.113122	0.0650111
OTU200	0.168573	0.0500501	0.0986923	0.168024	0.0390269	0.0743034	0.0528192	0.15083	0.0650111
OTU236	0.168573	0.112613	0.111029	0.155099	0.0910628	0.160991	0.132048	0.125691	0.0520088
OTU127	0.156532	0.225225	0.246731	0.206799	0.0780539	0.136223	0.303711	0.251383	0.312053
OTU154	0.156532	0.15015	0.111029	0.168024	0.273189	0.148607	0.118843	0.13826	0.221038
OTU175	0.156532	0.137638	0.0986923	0.129249	0.0650449	0.309598	0.158458	0.0628457	0.0520088											x				x
OTU184	0.156532	0.137638	0.135702	0.0775494	0.0390269	0.173375	0.184867	0.0879839	0.0910155
OTU189	0.156532	0.162663	0.172712	0.168024	0.0520359	0.22291	0.118843	0.0377074	0.143024
OTU201	0.156532	0.1001	0.135702	0.0904743	0.0650449	0.0866873	0.0792288	0.13826	0.0780133
OTU136	0.144491	0.287788	0.222058	0.129249	0.0780539	0.173375	0.264096	0.15083	0.156027																										x
OTU164	0.144491	0.175175	0.185048	0.142174	0.0910628	0.173375	0.132048	0.213675	0.0780133
OTU177	0.144491	0.137638	0.135702	0.116324	0.0780539	0.297214	0.105638	0.113122	0.156027
OTU220	0.144491	0.15015	0.123365	0.0516996	0.026018	0.160991	0.145253	0.113122	0.11702
OTU223	0.144491	0.0750751	0.0986923	0.129249	0.0390269	0.111455	0.066024	0.100553	0.11702
OTU324	0.144491	0.0375375	0.0493462	0.0775494	0.026018	0.0743034	0.0924336	0.0251383	0.0780133
OTU339	0.144491	0.0500501	0.0370096	0.0775494	0.013009	0.0247678	0.066024	0.0879839	0.0130022																x											x
OTU144	0.13245	0.125125	0.148038	0.129249	0.182126	0.148607	0.158458	0.238813	0.11702
OTU165	0.13245	0.125125	0.123365	0.103399	0.13009	0.0743034	0.0924336	0.13826	0.104018
OTU174	0.13245	0.2002	0.111029	0.116324	0.0520359	0.0619195	0.132048	0.13826	0.208035
OTU176	0.13245	0.175175	0.135702	0.116324	0.0390269	0.136223	0.105638	0.100553	0.0520088
OTU206	0.13245	0.137638	0.123365	0.168024	0.013009	0.210526	0.105638	0.0628457	0.0780133																								x	x	x	x
OTU209	0.13245	0.125125	0.111029	0.0775494	0.13009	0.123839	0.0792288	0.175968	0.0390066
OTU225	0.13245	0.0375375	0.0493462	0.0646245	0.117081	0.0990712	0.0924336	0.125691	0.0910155
OTU253	0.13245	0.0500501	0.0740192	0.0904743	0.0520359	0.0371517	0.0528192	0.0377074	0.0260044
OTU262	0.13245	0.025025	0.0986923	0.0129249	0.0520359	0.0495356	0.066024	0.0628457	0.0390066
OTU288	0.13245	0.0625626	0.0493462	0.0775494	0.013009	0.123839	0.118843	0.0628457	0.0780133																											x
OTU338	0.13245	0.0750751	0.0246731	0.0387747	0.0910628	0.0247678	0.0924336	0.0754148	0.0910155
OTU41	0.120409	0.25025	0.333087	0.361897	0.63744	0.185759	0.250891	0.201106	0.23404					x																		x		x	x	x
OTU72	0.120409	0.162663	0.28374	0.0904743	0.13009	0.0990712	0.158458	0.13826	0.130022
OTU101	0.120409	0.162663	0.135702	0.168024	0.325224	0.185759	0.105638	0.163399	0.195033																											x
OTU125	0.120409	0.112613	0.135702	0.426522	0.468323	0.160991	0.198072	0.263952	0.286049																					x	x	x		x	x	x
OTU135	0.120409	0.212713	0.185048	0.180949	0.143099	0.185759	0.250891	0.201106	0.247042
OTU141	0.120409	0.15015	0.28374	0.116324	0.013009	0.148607	0.198072	0.201106	0.0780133																									x	x
OTU163	0.120409	0.2002	0.160375	0.168024	0.117081	0.111455	0.0924336	0.13826	0.11702
OTU179	0.120409	0.125125	0.111029	0.0775494	0.0910628	0.185759	0.0924336	0.163399	0.11702
OTU187	0.120409	0.1001	0.209721	0.116324	0.0650449	0.160991	0.158458	0.0754148	0.104018
OTU192	0.120409	0.137638	0.209721	0.129249	0.0390269	0.111455	0.132048	0.125691	0.0910155																									x
OTU194	0.120409	0.162663	0.185048	0.180949	0.0910628	0.123839	0.118843	0.0754148	0.0650111
OTU196	0.120409	0.0750751	0.0986923	0.0904743	0.026018	0.185759	0.0792288	0.0628457	0.0390066
OTU197	0.120409	0.137638	0.0986923	0.0775494	0.169117	0.123839	0.0924336	0.163399	0.169029
OTU230	0.120409	0.162663	0.0740192	0.0904743	0.0390269	0.123839	0.0924336	0.100553	0.0130022
OTU268	0.120409	0.1001	0.0370096	0.0129249	0.0650449	0.0743034	0.118843	0.100553	0.0520088
OTU295	0.120409	0.0750751	0.0370096	0.0904743	0.013009	0.0619195	0.0792288	0.100553	0.0910155																											x
OTU351	0.120409	0	0.0370096	0.0129249	0.0650449	0.0247678	0.066024	0.0251383	0.0260044
OTU162	0.108368	0.0375375	0	0.142174	0.325224	0.0495356	0.066024	0.0377074	0					x											x					x				x	x
OTU167	0.108368	0.2002	0.160375	0.129249	0.13009	0.148607	0.118843	0.125691	0.156027
OTU229	0.108368	0.0750751	0.0863558	0.155099	0.0520359	0.136223	0.0792288	0.0879839	0.0910155
OTU232	0.108368	0.0500501	0.172712	0.0904743	0.0650449	0.160991	0.066024	0.100553	0.0910155
OTU245	0.108368	0.0875876	0.148038	0.0646245	0.0910628	0.111455	0.105638	0.0125691	0.0780133
OTU255	0.108368	0.15015	0.0740192	0.116324	0.0390269	0.111455	0.0792288	0.0502765	0.0520088
OTU270	0.108368	0.1001	0.0616827	0.0775494	0	0.0495356	0.145253	0.0754148	0.130022					x																					x	x
OTU292	0.108368	0.0750751	0.0493462	0.0646245	0.0650449	0.0619195	0.105638	0.125691	0.0390066
OTU298	0.108368	0.1001	0.0740192	0.0129249	0.0650449	0.0495356	0.0528192	0.113122	0.104018
OTU312	0.108368	0.1001	0.0863558	0.103399	0.013009	0.0619195	0.0528192	0.0628457	0.0780133
OTU62	0.0963275	0.1001	0.197385	0.516996	0.949655	0.22291	0.198072	0.28909	0.377064					x											x					x	x	x	x	x	x	x
OTU105	0.0963275	0.112613	0.111029	0.348972	0.169117	0.0743034	0.158458	0.226244	0.364062															x
OTU182	0.0963275	0.0500501	0.0863558	0.0646245	0.026018	0.111455	0.0924336	0.0879839	0.0650111
OTU190	0.0963275	0.137638	0.209721	0.0516996	0.0910628	0.123839	0.105638	0.188537	0.0780133
OTU246	0.0963275	0.0750751	0.148038	0.0775494	0.0520359	0.111455	0.0792288	0.13826	0.11702
OTU247	0.0963275	0.0625626	0.0863558	0.0516996	0.0780539	0.111455	0.132048	0.13826	0.11702
OTU254	0.0963275	0.112613	0.0986923	0.116324	0.0650449	0.0495356	0.118843	0.15083	0.0520088
OTU278	0.0963275	0.0875876	0.0616827	0.0904743	0.013009	0.0619195	0.0396144	0.0628457	0.0910155
OTU282	0.0963275	0.1001	0.0986923	0.0646245	0.013009	0.0743034	0.066024	0.0879839	0.0780133
OTU283	0.0963275	0.0750751	0.0740192	0.0516996	0.0650449	0.0743034	0.0792288	0.0754148	0.0650111
OTU294	0.0963275	0.125125	0.123365	0.0775494	0.026018	0.0990712	0.066024	0.0628457	0.0390066
OTU297	0.0963275	0.1001	0.0370096	0.0775494	0.026018	0.0743034	0.132048	0.0879839	0.0390066
OTU299	0.0963275	0.0875876	0.0863558	0.116324	0.0780539	0.0866873	0.0396144	0.0879839	0.0520088
OTU313	0.0963275	0.1001	0.0740192	0.0387747	0.013009	0.123839	0.0264096	0.0251383	0.0910155
OTU315	0.0963275	0.0750751	0.0616827	0.0904743	0.013009	0.0743034	0.0792288	0.0502765	0.0260044
OTU331	0.0963275	0.1001	0.0616827	0.0775494	0.026018	0.0743034	0.0264096	0.0377074	0.0780133
OTU345	0.0963275	0.112613	0.0616827	0.0129249	0.026018	0.0866873	0.066024	0.0502765	0.0520088
OTU350	0.0963275	0.0375375	0.0370096	0.0258498	0.013009	0.0866873	0.0528192	0.0251383	0.0650111
OTU358	0.0963275	0.0750751	0.0616827	0.0516996	0	0.0990712	0.066024	0.0251383	0.0650111																										x	x
OTU400	0.0963275	0.0500501	0.0493462	0.0646245	0.0650449	0.0619195	0.066024	0	0.0390066
OTU408	0.0963275	0.0875876	0.0123365	0.0129249	0.013009	0.0990712	0.0924336	0.0251383	0.0260044
OTU443	0.0963275	0.0500501	0.0246731	0.0129249	0.0390269	0.0743034	0.0264096	0.0502765	0.0390066
OTU491	0.0963275	0.025025	0.0123365	0.0258498	0	0.0743034	0.0528192	0.0502765	0.0520088																											x
OTU150	0.0842866	0.0125125	0	0.0904743	0.221153	0.0495356	0.0264096	0.0125691	0.0780133																									x	x
OTU199	0.0842866	0.187688	0.135702	0.103399	0.0520359	0.136223	0.158458	0.15083	0.104018
OTU202	0.0842866	0.125125	0.0740192	0.116324	0.0910628	0.0990712	0.171662	0.0879839	0.11702
OTU207	0.0842866	0.125125	0.172712	0.103399	0.195135	0.111455	0.145253	0.100553	0.104018
OTU235	0.0842866	0.0875876	0.0370096	0.0258498	0.0520359	0.111455	0.158458	0.0377074	0.0650111
OTU238	0.0842866	0.0625626	0.111029	0.116324	0.0520359	0.123839	0.0528192	0.0879839	0.0650111
OTU240	0.0842866	0.0875876	0.0370096	0.168024	0.104072	0.0990712	0.132048	0.100553	0.11702
OTU243	0.0842866	0.1001	0.160375	0.103399	0.0650449	0.0990712	0.118843	0.0879839	0.11702
OTU249	0.0842866	0.1001	0.0863558	0.0646245	0.117081	0.0990712	0.0396144	0.0879839	0.0910155
OTU256	0.0842866	0.0375375	0.0616827	0.0387747	0.0390269	0.0247678	0	0.0628457	0.0650111
OTU272	0.0842866	0.0625626	0.0616827	0.0387747	0.0520359	0.123839	0.0924336	0.0502765	0.104018
OTU275	0.0842866	0.0375375	0.160375	0.103399	0.0780539	0.123839	0.066024	0.0502765	0.0260044
OTU277	0.0842866	0.0625626	0.0863558	0.0387747	0.104072	0.123839	0.0792288	0.0628457	0.11702
OTU284	0.0842866	0.0875876	0.0986923	0.0904743	0.0520359	0.0990712	0.145253	0.15083	0.0390066
OTU318	0.0842866	0.0500501	0.0616827	0.0387747	0.0650449	0.0866873	0.158458	0.0377074	0.0650111
OTU326	0.0842866	0.0750751	0.0616827	0.0516996	0.013009	0.0495356	0.066024	0.0125691	0.0650111
OTU337	0.0842866	0.125125	0.0370096	0.0129249	0.0520359	0.0495356	0.0396144	0.0502765	0.0520088
OTU352	0.0842866	0.0375375	0.0740192	0.0646245	0.026018	0.0247678	0.0264096	0.0628457	0.0260044
OTU382	0.0842866	0.112613	0.0246731	0.0387747	0.013009	0.0371517	0.0528192	0.0879839	0.0260044
OTU404	0.0842866	0.0625626	0.0616827	0.0129249	0	0.0495356	0.0528192	0.0377074	0.0130022																											x
OTU444	0.0842866	0.025025	0.0616827	0.0646245	0.0650449	0.0866873	0.0264096	0.0502765	0.0520088
OTU450	0.0842866	0.025025	0.0616827	0.0516996	0.013009	0.0743034	0.0132048	0.0628457	0.0390066
OTU451	0.0842866	0.0875876	0.0863558	0.0258498	0.0390269	0.0123839	0.0528192	0.0251383	0.0390066
OTU517	0.0842866	0.0375375	0.0370096	0.0646245	0.026018	0.0371517	0.0264096	0.0377074	0.0130022
OTU54	0.0722456	0.0750751	0.160375	0.568696	1.65214	0.123839	0.237687	0.163399	0.169029				x	x																x	x	x	x	x	x	x
OTU130	0.0722456	0.0375375	0.0370096	0.155099	0.50735	0.0247678	0.0396144	0.125691	0.819139													x	x	x	x									x	x	x
OTU185	0.0722456	0.162663	0.135702	0.0646245	0.13009	0.0743034	0.132048	0.163399	0.169029
OTU186	0.0722456	0.112613	0.0863558	0.103399	0.0650449	0.235294	0.145253	0.163399	0.169029
OTU204	0.0722456	0.0750751	0.148038	0.116324	0.0520359	0.0619195	0.105638	0.100553	0.0910155
OTU217	0.0722456	0.125125	0.135702	0.142174	0.0780539	0.160991	0.0924336	0.113122	0.0780133
OTU222	0.0722456	0.137638	0.0493462	0.142174	0.117081	0.173375	0.145253	0.0377074	0.143024
OTU250	0.0722456	0.137638	0.0740192	0.0646245	0.026018	0.0990712	0.158458	0.0628457	0.11702
OTU261	0.0722456	0.0375375	0.0493462	0.103399	0.0780539	0.148607	0.0396144	0.0754148	0.0780133
OTU269	0.0722456	0.112613	0.0863558	0.142174	0.0650449	0.0866873	0.105638	0.0754148	0.0390066
OTU274	0.0722456	0.0375375	0.0616827	0.0646245	0.0780539	0.0495356	0.0264096	0.15083	0.104018
OTU280	0.0722456	0.0875876	0.0863558	0.0646245	0.0520359	0.0371517	0.0924336	0.0251383	0.0390066
OTU281	0.0722456	0.0500501	0.0740192	0.0516996	0.104072	0.0743034	0.066024	0.0125691	0.0910155
OTU285	0.0722456	0.0625626	0.135702	0.0775494	0.0650449	0.0866873	0.0792288	0.0879839	0.0260044
OTU293	0.0722456	0.1001	0.0863558	0.116324	0.013009	0.0743034	0.066024	0.100553	0
OTU296	0.0722456	0.0875876	0.0493462	0.0775494	0.0390269	0.0495356	0.066024	0.0879839	0.0780133
OTU307	0.0722456	0.1001	0.0740192	0.0516996	0.0390269	0.0619195	0.0264096	0.125691	0.0780133
OTU308	0.0722456	0.0625626	0.0616827	0.103399	0.0390269	0.0619195	0.0924336	0.0879839	0.130022
OTU311	0.0722456	0.025025	0.123365	0.0904743	0.0520359	0.0247678	0.105638	0.0879839	0.0910155
OTU317	0.0722456	0.137638	0.0493462	0.0775494	0.013009	0.0619195	0.0528192	0.0754148	0.0520088																										x
OTU329	0.0722456	0.0125125	0.135702	0.0646245	0.0520359	0.0371517	0.0924336	0.113122	0.0780133
OTU330	0.0722456	0.0875876	0.0493462	0.0516996	0.0390269	0.111455	0.105638	0.100553	0.0130022
OTU348	0.0722456	0.0375375	0.0370096	0.0258498	0.0520359	0.0495356	0.0924336	0.0754148	0.0260044
OTU354	0.0722456	0.0375375	0.111029	0.0387747	0.026018	0.0743034	0.105638	0.0754148	0														x
OTU364	0.0722456	0.0375375	0.0370096	0.0516996	0	0.0495356	0.0792288	0.0628457	0.0520088
OTU372	0.0722456	0.0125125	0.0740192	0.103399	0.013009	0.0743034	0.066024	0.0754148	0.0130022
OTU427	0.0722456	0.0125125	0.0370096	0.0646245	0.026018	0.0495356	0.0264096	0.0377074	0.0390066
OTU481	0.0722456	0.0375375	0.0493462	0.0129249	0.026018	0.0743034	0.0396144	0.0502765	0.0650111
OTU496	0.0722456	0.0625626	0	0.0387747	0.0390269	0.0619195	0.0396144	0.0377074	0.0650111
OTU502	0.0722456	0.0500501	0.0493462	0.0516996	0.013009	0.0990712	0.0396144	0.0125691	0.0260044
OTU573	0.0722456	0.0125125	0.0246731	0.0646245	0.0520359	0.0619195	0.0396144	0	0.0780133
OTU575	0.0722456	0.0500501	0.0986923	0.0258498	0	0.0495356	0.0396144	0.0377074	0.0130022																									x		x
OTU695	0.0722456	0.0500501	0.0246731	0.0129249	0.026018	0.0990712	0.0132048	0.0125691	0.0390066
OTU64	0.0602047	0.025025	0.0863558	0.180949	0.845583	0.0743034	0.0792288	0.13826	0.195033					x																	x		x	x	x	x
OTU148	0.0602047	0.0500501	0.0740192	0.0646245	0.0390269	0.0495356	0.0924336	0.0628457	0.169029
OTU181	0.0602047	0.1001	0.0986923	0.103399	0.13009	0.148607	0.145253	0.163399	0.130022
OTU213	0.0602047	0.137638	0.148038	0.0516996	0.013009	0.136223	0.0924336	0.113122	0.0650111																									x	x
OTU215	0.0602047	0.1001	0.123365	0.116324	0.117081	0.160991	0.158458	0.0754148	0.156027
OTU231	0.0602047	0.0625626	0.148038	0.142174	0.195135	0.0371517	0.0924336	0.213675	0.182031
OTU251	0.0602047	0.0750751	0.0863558	0.168024	0.273189	0.0371517	0.0264096	0.0879839	0.0130022					x																					x	x
OTU252	0.0602047	0.112613	0.0123365	0.0646245	0.0520359	0.0123839	0.0264096	0.0125691	0.0650111
OTU258	0.0602047	0.0750751	0.0740192	0.0904743	0.0780539	0.0619195	0.0396144	0.100553	0.104018
OTU290	0.0602047	0.0875876	0.0493462	0.0904743	0.0780539	0.0743034	0.0924336	0.0502765	0.0650111
OTU305	0.0602047	0.0375375	0.148038	0.0516996	0.026018	0.0866873	0.0924336	0.0754148	0.208035					x
OTU319	0.0602047	0.112613	0.0740192	0.0258498	0.026018	0.0743034	0.0528192	0.0879839	0.0780133
OTU323	0.0602047	0.0875876	0.0246731	0.0775494	0.0910628	0.0619195	0.118843	0.0502765	0.0650111
OTU340	0.0602047	0.0375375	0.0616827	0.0387747	0.0520359	0.148607	0.0792288	0.0754148	0.0130022
OTU344	0.0602047	0.0375375	0.0370096	0.0775494	0.0650449	0.0495356	0.0396144	0	0.0650111
OTU362	0.0602047	0.0500501	0.0986923	0.0516996	0.013009	0.0495356	0.0528192	0.0628457	0.0520088
OTU370	0.0602047	0.0625626	0.0493462	0.0646245	0.0910628	0.0495356	0.0792288	0.0377074	0.0390066
OTU373	0.0602047	0.0375375	0.0123365	0.0387747	0.0520359	0.0619195	0.0792288	0.0125691	0.0650111
OTU377	0.0602047	0.0500501	0.0616827	0.0387747	0.0650449	0.0371517	0.066024	0.0377074	0.0780133
OTU383	0.0602047	0.0500501	0.0123365	0.0258498	0.026018	0.111455	0.0924336	0.0377074	0															x
OTU388	0.0602047	0.0375375	0.0616827	0.0775494	0.0390269	0.0495356	0.066024	0.0251383	0.0520088
OTU389	0.0602047	0.0625626	0.0493462	0.0775494	0.013009	0.0619195	0.0528192	0.0377074	0.0260044
OTU390	0.0602047	0.0375375	0.0123365	0.0775494	0.026018	0.0247678	0.0528192	0.0628457	0.0780133
OTU397	0.0602047	0.025025	0.0493462	0.0129249	0.0780539	0.0619195	0.0264096	0.0628457	0.0260044
OTU413	0.0602047	0.0500501	0.0370096	0.0904743	0.117081	0.0495356	0.0132048	0.0251383	0.0390066
OTU419	0.0602047	0.0500501	0.0493462	0.0387747	0.0780539	0.0371517	0.0264096	0.0125691	0.0260044
OTU445	0.0602047	0.0125125	0.0616827	0.0516996	0.0780539	0.0371517	0.0528192	0	0.0260044
OTU462	0.0602047	0.0750751	0.0616827	0.0258498	0.026018	0.0619195	0.0132048	0.0125691	0.0390066
OTU471	0.0602047	0.0625626	0.0123365	0.0775494	0.013009	0.0371517	0.0264096	0.0754148	0.0390066
OTU524	0.0602047	0.0625626	0.0123365	0.0516996	0.026018	0.0619195	0.0528192	0.0377074	0.0520088
OTU537	0.0602047	0.025025	0.0863558	0.0258498	0	0.0866873	0.0264096	0.0502765	0.0260044
OTU555	0.0602047	0.0500501	0.0123365	0.0258498	0.013009	0.0371517	0.0528192	0.0628457	0.0390066
OTU658	0.0602047	0.0500501	0.0123365	0.0387747	0.0650449	0.0123839	0.0396144	0.0879839	0.0260044
OTU71	0.0481638	0.0500501	0.0740192	0.206799	0.689476	0.0123839	0.0792288	0.15083	0.637108													x	x	x	x								x	x	x	x
OTU75	0.0481638	0.0125125	0.135702	0.116324	0.208144	0.0619195	0.0924336	0.0879839	0.260044															x	x										x	x
OTU151	0.0481638	0.025025	0.0123365	0.374822	0.598413	0.0123839	0	0.0125691	0.130022				x	x									x							x	x	x		x	x	x
OTU157	0.0481638	0.1001	0.209721	0.129249	0.208144	0.247678	0.0792288	0.125691	0.156027																											x
OTU171	0.0481638	0.125125	0.123365	0.142174	0.0520359	0.160991	0.158458	0.13826	0.104018
OTU203	0.0481638	0.1001	0.160375	0.155099	0.104072	0.0743034	0.145253	0.163399	0.143024
OTU214	0.0481638	0.187688	0.0863558	0.0775494	0.13009	0.0743034	0.118843	0.113122	0.0910155
OTU218	0.0481638	0.0375375	0.0370096	0.168024	0.299206	0.0619195	0.118843	0.0879839	0.0650111					x																				x	x	x
OTU221	0.0481638	0.0625626	0.0740192	0.0646245	0.0520359	0.0866873	0.0396144	0.0754148	0.0390066
OTU248	0.0481638	0.0750751	0.0616827	0.103399	0.169117	0.111455	0.0924336	0.0377074	0.0390066
OTU264	0.0481638	0.0875876	0.123365	0.0516996	0.143099	0.111455	0.0924336	0.0879839	0.0780133
OTU265	0.0481638	0.1001	0.0863558	0.0387747	0.0780539	0.0495356	0.0924336	0.100553	0.0910155
OTU271	0.0481638	0.0875876	0.0986923	0.0387747	0.0520359	0.0495356	0.0792288	0.0628457	0.104018
OTU286	0.0481638	0.1001	0.0493462	0.0258498	0.013009	0.148607	0.105638	0.0628457	0.130022
OTU291	0.0481638	0.025025	0.0246731	0.0516996	0.195135	0.0619195	0.0396144	0.0502765	0.221038																									x	x
OTU300	0.0481638	0.125125	0.0493462	0.0646245	0.0650449	0.0495356	0.0528192	0.0377074	0.11702
OTU302	0.0481638	0.0750751	0.135702	0.0387747	0.026018	0.0619195	0.0528192	0.0251383	0.0130022
OTU304	0.0481638	0.112613	0.0493462	0.0775494	0.0650449	0.0619195	0.0396144	0.100553	0.0260044
OTU310	0.0481638	0.0125125	0.0863558	0.219723	0.0650449	0.0123839	0.145253	0.125691	0.143024															x							x
OTU316	0.0481638	0.0625626	0.0740192	0.129249	0.0520359	0.0247678	0.0264096	0.0251383	0.0910155
OTU322	0.0481638	0.0500501	0.0616827	0.103399	0.0780539	0.0743034	0.066024	0.0251383	0.0650111
OTU325	0.0481638	0.025025	0.0370096	0.0387747	0.0910628	0.0247678	0.118843	0.0628457	0.104018
OTU327	0.0481638	0.0875876	0.0246731	0.142174	0.013009	0.111455	0.0264096	0.0377074	0.0650111
OTU347	0.0481638	0.025025	0.0246731	0.0129249	0.0780539	0.0619195	0.0792288	0.0377074	0.0520088
OTU353	0.0481638	0.0875876	0.0863558	0.0775494	0.0390269	0.0247678	0.0264096	0	0.0650111
OTU355	0.0481638	0.1001	0.0863558	0.0646245	0	0.0743034	0.0132048	0.0251383	0.0130022																									x	x
OTU363	0.0481638	0.1001	0.111029	0.0516996	0.0390269	0.0619195	0.0264096	0.0251383	0.0780133
OTU366	0.0481638	0.0375375	0.0616827	0.0387747	0.026018	0.123839	0.0528192	0.0377074	0.0520088
OTU367	0.0481638	0.0875876	0.0863558	0.0129249	0.026018	0.0495356	0.0528192	0.0377074	0.0520088
OTU374	0.0481638	0.1001	0.0370096	0.0258498	0.013009	0.0495356	0.0792288	0.0879839	0.11702
OTU380	0.0481638	0.0625626	0	0.0646245	0.0780539	0.0619195	0.0396144	0.0502765	0.0260044
OTU384	0.0481638	0.125125	0.0370096	0	0.013009	0.0619195	0.0924336	0.0628457	0.0520088																						x
OTU392	0.0481638	0.0625626	0.0616827	0.0516996	0.013009	0.0619195	0.0396144	0.0628457	0.0260044
OTU394	0.0481638	0.025025	0.0370096	0.0387747	0.0780539	0	0.0396144	0.0377074	0.0650111
OTU402	0.0481638	0.0500501	0.0370096	0.0387747	0.026018	0.0743034	0.0396144	0.0125691	0.0390066
OTU403	0.0481638	0.0625626	0.0616827	0.0646245	0.026018	0.0495356	0.0264096	0.0879839	0
OTU406	0.0481638	0.1001	0.0370096	0.0387747	0.026018	0.0619195	0.066024	0.0377074	0.0260044
OTU414	0.0481638	0.0500501	0.0616827	0.0516996	0.0520359	0.0990712	0.066024	0.0251383	0.0520088
OTU416	0.0481638	0.0750751	0.0370096	0.0258498	0.0650449	0.0495356	0.0264096	0.0502765	0.0520088
OTU417	0.0481638	0.0625626	0	0.0516996	0.0780539	0.0495356	0.0264096	0.0754148	0.0910155																									x
OTU428	0.0481638	0.0375375	0.0246731	0.0904743	0.026018	0.0371517	0.0396144	0.0754148	0.0260044
OTU436	0.0481638	0.0375375	0.0616827	0.0387747	0	0.123839	0.0264096	0.0879839	0.0390066
OTU438	0.0481638	0.0500501	0.0986923	0.0387747	0	0.0371517	0.0924336	0.0628457	0.0130022																									x
OTU448	0.0481638	0.0875876	0.0493462	0.0516996	0.026018	0.0247678	0.0396144	0.0125691	0.0130022
OTU458	0.0481638	0.025025	0.0616827	0.0387747	0.0910628	0.0619195	0.0792288	0.0377074	0.0780133
OTU469	0.0481638	0.0375375	0.0370096	0.0258498	0.0520359	0.0619195	0.0264096	0	0.104018
OTU473	0.0481638	0.0500501	0.0740192	0.0258498	0.026018	0.0495356	0.0132048	0.0125691	0.0910155
OTU474	0.0481638	0.0500501	0.0493462	0.0775494	0.026018	0.0247678	0.118843	0.0377074	0.0260044
OTU476	0.0481638	0.0375375	0.0616827	0.0516996	0.013009	0.0743034	0.0792288	0.0251383	0.0390066
OTU478	0.0481638	0.0125125	0.0246731	0.0646245	0.104072	0.0371517	0.066024	0.0251383	0.0520088
OTU504	0.0481638	0.025025	0.0616827	0.0775494	0.104072	0.0371517	0.0264096	0.0377074	0.0650111
OTU505	0.0481638	0.0125125	0.0616827	0.0258498	0.0650449	0.0247678	0.0132048	0.0628457	0.0390066
OTU543	0.0481638	0.0125125	0.0246731	0.0387747	0.026018	0.0743034	0.0264096	0.0628457	0.0520088
OTU198	0.0361228	0.0375375	0.0493462	0.0646245	0.0520359	0.0247678	0.0132048	0.113122	0.0650111
OTU224	0.0361228	0.0750751	0.0370096	0.219723	0.273189	0.0743034	0.0924336	0.0879839	0.0910155																					x		x		x	x	x
OTU226	0.0361228	0.0625626	0.123365	0.0775494	0.13009	0.160991	0.171662	0.113122	0.104018
OTU234	0.0361228	0	0.0246731	0.116324	0.208144	0.0247678	0.066024	0.0377074	0.130022																						x			x	x	x
OTU257	0.0361228	0.112613	0.0616827	0.0775494	0.0390269	0.0495356	0.0792288	0.0628457	0.0520088
OTU276	0.0361228	0.1001	0.111029	0.116324	0.0390269	0.0743034	0.0792288	0.0754148	0.0780133
OTU287	0.0361228	0.0750751	0.185048	0.0646245	0.026018	0.0743034	0.118843	0.0628457	0.0390066																									x
OTU301	0.0361228	0.112613	0.111029	0.0258498	0.0390269	0.0371517	0.105638	0.100553	0.0650111
OTU334	0.0361228	0.025025	0.0616827	0.0646245	0	0.0743034	0.0264096	0.0754148	0.0390066
OTU341	0.0361228	0.0500501	0.135702	0.0904743	0	0.0495356	0.105638	0.0754148	0.0520088																								x	x
OTU343	0.0361228	0.0125125	0.0740192	0.116324	0.0390269	0.0123839	0.0528192	0.113122	0.0650111
OTU361	0.0361228	0.0375375	0.0740192	0.0387747	0.0520359	0.0743034	0.0264096	0.0628457	0.0520088
OTU368	0.0361228	0.0625626	0.0616827	0	0.026018	0.0619195	0.0528192	0.0628457	0.0260044
OTU376	0.0361228	0.025025	0.0123365	0.0904743	0.0520359	0.0123839	0.0264096	0.0251383	0.0910155
OTU391	0.0361228	0.0500501	0.0370096	0.0258498	0.0390269	0.0619195	0.0924336	0.0377074	0.0130022
OTU393	0.0361228	0.0125125	0.0246731	0.0646245	0.117081	0.0247678	0.0396144	0.100553	0.0780133
OTU399	0.0361228	0.0375375	0.0370096	0.0387747	0.0390269	0.0371517	0.066024	0.0377074	0.0780133
OTU401	0.0361228	0	0.0493462	0.0516996	0.026018	0.0743034	0.0924336	0.0502765	0.0390066
OTU407	0.0361228	0.0750751	0.0123365	0	0.0390269	0.0495356	0.066024	0.0251383	0.0650111
OTU429	0.0361228	0.0500501	0.0740192	0.0646245	0.0780539	0.0495356	0.0264096	0.0377074	0.104018
OTU434	0.0361228	0.0875876	0.0123365	0.0516996	0.0520359	0.0495356	0.0264096	0.0251383	0.0520088
OTU437	0.0361228	0.0375375	0.0986923	0.0516996	0.0650449	0.0619195	0.0264096	0.0251383	0.0390066
OTU461	0.0361228	0.0750751	0.0740192	0.0775494	0.026018	0.0495356	0.0132048	0.0502765	0.0130022
OTU475	0.0361228	0.0750751	0.0123365	0.103399	0.104072	0.0371517	0.0396144	0.0502765	0.0520088
OTU490	0.0361228	0.025025	0.0493462	0.0516996	0.026018	0.0619195	0.0264096	0.0879839	0.0260044
OTU509	0.0361228	0.0375375	0.0493462	0.0516996	0.0520359	0.0123839	0.066024	0.0377074	0.0130022
OTU514	0.0361228	0.0750751	0.0616827	0.0387747	0.0650449	0.0123839	0.0132048	0.0628457	0.0390066
OTU520	0.0361228	0.0625626	0.0740192	0.0904743	0.013009	0.0247678	0.0132048	0.0377074	0.0130022
OTU536	0.0361228	0.0625626	0.0370096	0.0516996	0.0390269	0.0495356	0.0396144	0.0502765	0.0520088
OTU593	0.0361228	0.0375375	0.0246731	0.0258498	0.026018	0.0371517	0.066024	0.0754148	0.0390066
OTU606	0.0361228	0.1001	0.0370096	0.0129249	0.026018	0.0247678	0.0528192	0.0377074	0.0390066
OTU12	0.0240819	0	0.0863558	0.116324	0.156108	0.0619195	0.066024	0.0502765	0.0130022					x																	x				x	x
OTU78	0.0240819	0.1001	0.123365	0.0516996	0.494341	0.0247678	0.0264096	0.0754148	0.403069													x	x	x	x								x	x	x	x
OTU122	0.0240819	0.0375375	0.0123365	0.323123	0.936646	0.0619195	0.0924336	0.0502765	0.143024					x																x	x	x		x	x	x
OTU161	0.0240819	0.0125125	0.0863558	0.0646245	0.0650449	0.0371517	0.0264096	0.125691	0.156027
OTU208	0.0240819	0.1001	0.0123365	0.0387747	0.026018	0.0123839	0.066024	0.0628457	0.0910155
OTU303	0.0240819	0.0750751	0.0493462	0.0904743	0.0390269	0.0371517	0.0792288	0.0628457	0.0390066
OTU332	0.0240819	0.0500501	0.0123365	0.0646245	0.143099	0.0123839	0.0264096	0.0125691	0.0650111																									x		x
OTU335	0.0240819	0.0500501	0.0370096	0.0904743	0	0.0619195	0.145253	0.0754148	0.0520088																								x
OTU342	0.0240819	0.025025	0.0616827	0.0516996	0.026018	0.136223	0.0792288	0.0754148	0.0260044
OTU371	0.0240819	0.0750751	0.0370096	0.0516996	0.013009	0.0247678	0.0924336	0.0628457	0.0910155
OTU396	0.0240819	0.0375375	0.0986923	0.0258498	0.0780539	0.0371517	0.0396144	0.0628457	0.0390066
OTU411	0.0240819	0.0750751	0.0123365	0.0646245	0.104072	0.0619195	0.066024	0.0754148	0.0130022
OTU420	0.0240819	0.0875876	0.0370096	0.0516996	0.0390269	0.0371517	0.0132048	0.0377074	0.130022
OTU426	0.0240819	0.0500501	0.0493462	0.0129249	0	0.0619195	0.0396144	0.0879839	0.0260044
OTU433	0.0240819	0.0375375	0.0740192	0.0904743	0.0390269	0.0495356	0.0396144	0.0628457	0.0130022
OTU442	0.0240819	0.0375375	0.0370096	0	0.0650449	0.111455	0.0264096	0.100553	0.0390066
OTU446	0.0240819	0.0500501	0.123365	0.0129249	0.026018	0.0990712	0.0396144	0.0377074	0.0130022
OTU457	0.0240819	0.0125125	0.0123365	0.116324	0.156108	0.0123839	0.0132048	0.0251383	0.0390066																									x	x
OTU463	0.0240819	0.0375375	0.0616827	0.0129249	0.0390269	0.0866873	0.0528192	0.0377074	0.0130022
OTU465	0.0240819	0.0375375	0.0246731	0.0387747	0.0520359	0.0866873	0.0264096	0.0502765	0.0390066
OTU479	0.0240819	0.025025	0.0493462	0.0129249	0.0520359	0.0743034	0.0528192	0.0251383	0.0390066
OTU483	0.0240819	0.0125125	0.0370096	0.0516996	0.0390269	0.0619195	0.066024	0.0754148	0.0520088
OTU515	0.0240819	0.025025	0.0616827	0.0516996	0.026018	0.0247678	0.0264096	0.0377074	0.0780133
OTU516	0.0240819	0.0375375	0.0246731	0.0387747	0.026018	0.0247678	0.0792288	0.0502765	0.0650111
OTU518	0.0240819	0.0875876	0.0370096	0.0129249	0.0650449	0.0371517	0.0528192	0.0251383	0.0260044
OTU519	0.0240819	0.0500501	0.0246731	0.0646245	0.013009	0.0123839	0.066024	0.0502765	0.0650111
OTU538	0.0240819	0.0375375	0.0123365	0.0646245	0.0520359	0.0123839	0.0264096	0.0754148	0.0520088
OTU540	0.0240819	0.025025	0.0246731	0.0516996	0.026018	0.0247678	0.118843	0.0251383	0.0390066
OTU558	0.0240819	0.0125125	0.0123365	0.0646245	0.013009	0.0619195	0.0396144	0.0628457	0.0650111
OTU562	0.0240819	0.0500501	0.0123365	0.0646245	0.026018	0.0495356	0.0528192	0.0628457	0.0130022
OTU138	0.0120409	0.025025	0.0123365	0.142174	0.299206	0.0247678	0.0396144	0.0502765	0.312053													x	x	x	x					x		x		x	x	x
OTU188	0.0120409	0	0.0370096	0.284348	0.949655	0	0.0132048	0.0125691	0.0910155				x	x										x						x	x	x	x	x	x	x
OTU195	0.0120409	0.0375375	0.0493462	0.0516996	0.494341	0.0123839	0.0396144	0.0628457	0.0650111					x																			x	x	x	x
OTU241	0.0120409	0.025025	0.0246731	0.142174	0.169117	0.0123839	0.0264096	0.0502765	0.0650111																									x	x	x
OTU346	0.0120409	0	0.0246731	0.0646245	0.208144	0.0123839	0.0132048	0	0.0390066																									x	x	x
OTU360	0.0120409	0.025025	0.0370096	0.155099	0.221153	0.0495356	0.0396144	0.0879839	0.0520088																									x	x	x
OTU381	0.0120409	0.0375375	0.0370096	0.0646245	0.026018	0.0495356	0.0132048	0.0754148	0.0520088
OTU386	0.0120409	0	0	0.129249	0.208144	0.0495356	0.0132048	0.0628457	0.0390066																					x	x			x	x	x
OTU395	0.0120409	0.0125125	0.0863558	0.0904743	0.117081	0.0866873	0.066024	0.0628457	0.0130022																										x	x
OTU398	0.0120409	0.0375375	0.0616827	0.0258498	0.026018	0.0743034	0.0792288	0.0502765	0.0520088
OTU415	0.0120409	0.0875876	0.0370096	0.0775494	0.0520359	0.0495356	0.0792288	0.0251383	0.0260044
OTU418	0.0120409	0.0375375	0.0863558	0	0.0650449	0.0247678	0.118843	0.0754148	0.0390066
OTU423	0.0120409	0	0	0.116324	0.299206	0.0247678	0.0132048	0.0125691	0					x																x	x			x	x	x
OTU435	0.0120409	0.0375375	0.0863558	0.0387747	0.026018	0.0371517	0.0396144	0.0502765	0.0260044
OTU497	0.0120409	0.0750751	0.0123365	0.0129249	0.0650449	0.0495356	0.0792288	0.0502765	0.0130022
OTU503	0.0120409	0.0625626	0.0493462	0.0129249	0.013009	0.111455	0.0396144	0.0251383	0.0520088
OTU556	0.0120409	0.0125125	0.0740192	0.0258498	0.0910628	0.0247678	0.0396144	0.0377074	0.0390066
OTU566	0.0120409	0.0750751	0.0246731	0.0646245	0.013009	0.0247678	0.0264096	0.0377074	0.104018
OTU600	0.0120409	0.0625626	0.0616827	0.0129249	0.0650449	0.0371517	0.0264096	0.0377074	0.0520088
OTU104	0	0	0	0.0516996	1.79524	0	0	0	0.0130022					x																				x	x	x
OTU183	0	0	0.0370096	0.0646245	0.182126	0.0371517	0.0528192	0.0125691	0.104018																x										x	x
OTU205	0	0.025025	0.0370096	0.0646245	0.208144	0.0371517	0	0.0251383	0.0390066																										x	x
OTU244	0	0.0375375	0.0123365	0.0904743	0	0.0371517	0.0396144	0.0377074	0.273046					x											x
OTU359	0	0	0.0246731	0.0646245	0.390269	0	0.0396144	0.0125691	0.0260044					x																			x	x	x	x
OTU365	0	0.0500501	0.0246731	0.0258498	0.0780539	0.0371517	0.0396144	0.0502765	0.0780133																											x
OTU531	0	0.0125125	0.0616827	0.0775494	0.117081	0.0123839	0.0264096	0.0502765	0.0260044																											x
OTU568	0	0.0875876	0.0246731	0.0387747	0.026018	0.0371517	0.0264096	0.0251383	0.104018																x
OTU569	0	0.025025	0.0493462	0.103399	0.0650449	0.0247678	0.0528192	0.0377074	0.0260044																							x				x

## Sheet: F_root
OTUs	Relative abundances (%)										Comparison of OTU relative abudances between 2 samples (p-values ≤ 0.05)
	R-NI-T1	R-I-T2	R-I-T3	R-I-T4	R-I-T5	R-NI-T2	R-NI-T3	R-NI-T4	R-NI-T5		NI T2/I T2	NI T3/I T3	NI T4/I T4	NI T5/I T5		NI T1 / NI T2	NI T2 / NI T3	NI T1 / NI T3	NI T3 / NI T4	NI T2 / NI T4	NI T1 / NI T4	NI T4/ NI T5	NI T3/ NI T5	NI T2 / NI T5	NI T1 / NI T5		NI T1/ I T2	I T2/T3	NI T1/I T3	I T3/T4	I T2/T4	NI T1 /I T4	I T4/T5	I T3/T5	I T2/T5	NI T1/I T5
OTU6	46.2351	0.0223664	10.5932	7.53604	0.191278	3.30391	6.45566	1.70232	1.20808																		x
OTU5	4.8657	3.51152	6.48056	4.82744	0.191278	6.15524	4.49636	2.80653	2.39533
OTU3	4.84368	10.0872	6.15653	8.58453	1.20505	11.8353	8.36473	11.8703	4.60321
OTU68	4.16116	0.223664	0.324028	0	0	0	0.0251193	0	0												x				x							x
OTU25	3.28049	3.53389	2.14357	0.393185	0.0573833	3.00973	1.40668	1.0352	0.333264
OTU37	2.95024	2.1248	0.797607	0.109218	0.0191278	1.67459	0.502386	0.713135	0.291606
OTU82	2.50991	0	0.52343	0.262123	0	0.0452591	0.276312	0.0690131	0																x		x
OTU69	2.13562	0	0	0.917431	0	0	0	0	0												x
OTU62	2.09159	0	0	0.0218436	0.0191278	0	0.075358	0.0460087	0												x				x		x		x			x
OTU70	1.91546	0	0	0	0	0	0	0	0
OTU118	1.76134	0	0.0997009	0.0218436	0	0.135777	0.0251193	0.0230044	0.041658																		x					x
OTU8	1.69529	23.4176	1.39581	0.524246	0.0573833	11.5637	0.678222	0.966184	1.70798
OTU46	1.67327	0.670991	0.872383	0.196592	0	0.0226296	0.653102	0.552105	0.104145
OTU12	1.36504	1.14068	8.1007	0.502403	0.0573833	0.882553	1.4318	1.5643	0.312435																									x
OTU111	1.16689	0	0.398804	0.262123	0	0.248925	0.175835	0.0230044	0.041658																		x
OTU143	1.03479	0	0.224327	0.152905	0	0.0678887	0.226074	0.0690131	0.041658																		x
OTU157	0.924703	0	0.299103	0.152905	0	0.135777	0.125597	0.0460087	0
OTU42	0.902686	0.49206	0.648056	0.54609	0.0382555	0.203666	0.452148	1.10421	0.374922
OTU252	0.880669	0	0.0249252	0	0	0	0.0251193	0	0												x											x
OTU271	0.836636	0	0	0	0	0	0	0	0
OTU272	0.836636	0	0	0	0	0	0.0251193	0	0												x											x
OTU219	0.770586	0.0223664	0.124626	0.0436872	0	0.0678887	0.0251193	0	0
OTU204	0.726552	0	0.124626	0.0436872	0	0	0.075358	0.138026	0																		x
OTU7	0.682519	0.581525	1.47059	2.9052	0.325172	1.08622	2.03466	2.99057	2.43699												x				x							x
OTU27	0.616469	2.88526	2.74177	0.611621	0	0.429962	4.27028	0.322061	0														x												x
OTU275	0.594452	0	0.124626	0.109218	0	0.0226296	0	0.0230044	0
OTU2	0.528402	0.0223664	0.0747757	0.436872	0.248661	0.950441	1.23085	1.86335	0.187461																										x
OTU54	0.484368	1.14068	0.149551	0.262123	0.0191278	0.452591	0.452148	0.529101	0.333264
OTU176	0.484368	0.0447327	0.124626	0.109218	0.0573833	0.203666	0.0251193	0.0460087	0.020829
OTU262	0.484368	0	0.124626	0.0873744	0	0.0452591	0.125597	0	0
OTU10	0.462351	1.67748	0.623131	0.502403	0.0191278	0.181036	1.60764	1.01219	0.249948
OTU324	0.440335	0	0.0498504	0.0218436	0	0.0452591	0	0.0230044	0.041658
OTU94	0.418318	0.827555	0.224327	0.524246	0.0956389	0.384702	0.150716	0.322061	0.124974
OTU119	0.352268	0	0.224327	0	0.0191278	0.0226296	0.226074	0.0920175	0
OTU23	0.330251	0.49206	0.623131	0.655308	0.0382555	0.792034	0.401909	0.391074	0.41658
OTU225	0.330251	0	0.299103	0.152905	0	0	0.200955	0.0460087	0
OTU93	0.308234	0.715724	0.348953	0.415028	0.0573833	0.429962	0.226074	0.345066	0.270777
OTU180	0.308234	0.0223664	0.174477	0.218436	0.0191278	0.0226296	0.100477	0.0230044	0
OTU207	0.308234	0.178931	0.149551	0.0436872	0	0.0905182	0	0.0230044	0
OTU63	0.264201	0.514426	0.922233	0.371341	0	0.135777	1.25597	0.115022	1.16642
OTU14	0.242184	0.872288	0.648056	0.262123	0	0	0.35167	0.0460087	0
OTU57	0.242184	0.469694	0.423729	0.589777	0.0573833	0.610998	0.653102	0.506096	0.291606
OTU67	0.220167	0.0223664	0.623131	0.0436872	0	0.135777	0.200955	0.115022	0.041658
OTU173	0.220167	0.335495	0.0498504	0.109218	0	0.181036	0.0251193	0	0
OTU34	0.176134	1.02885	0.174477	0.174749	0	0.0678887	0.200955	0.161031	0
OTU80	0.176134	0.156565	0.0747757	0.30581	0.0191278	0.226296	0.175835	0.299057	0.020829
OTU18	0.154117	0.111832	0.149551	0.152905	0	0.158407	1.23085	0.0920175	0.020829
OTU47	0.154117	0.536793	1.62014	0.152905	0.0382555	2.28558	1.28109	0.299057	0.124974															x
OTU129	0.154117	0.111832	0.124626	0.131062	0	0.135777	0.100477	0.0920175	0.020829
OTU85	0.110084	1.72221	0	0.0655308	0	0.927812	0.125597	0.115022	0.187461
OTU86	0.110084	0.693357	0.57328	0.262123	0.0191278	0.610998	0.602864	0.230044	0.083316
OTU197	0.110084	0.201297	0.0747757	0.0218436	0	0.701516	0.075358	0.0690131	0
OTU51	0.0880669	0.402594	0.398804	0.436872	0	0.543109	0.427028	0.759144	0.333264												x				x
OTU61	0.0880669	0.357862	0.423729	0.327654	0	0.0452591	1.70811	0.529101	0.083316
OTU21	0.0660502	5.32319	4.11266	0.0873744	0	7.46775	0.954534	0.667127	0.041658																		x								x
OTU24	0.0660502	0.156565	0.299103	0.0655308	0.0191278	0.294184	0.125597	0.161031	0
OTU116	0.0660502	0.111832	0.0498504	0.109218	0.0956389	0.135777	0.0251193	0.253048	0.104145
OTU147	0.0660502	0	0.0498504	0.0218436	0	0.0226296	1.50716	0.207039	0.020829
OTU152	0.0660502	0.178931	0.423729	0.109218	0	0.475221	0.200955	0	0.062487											x
OTU161	0.0660502	0.0670991	0.373878	0.0218436	0	0.0905182	0.0251193	0.115022	0
OTU251	0.0660502	0.156565	0.0747757	0.0873744	0.0573833	0.0905182	0.100477	0.0920175	0.062487
OTU32	0.0440335	0	0	0.174749	0.0191278	0.181036	0.0502386	0.184035	0.479067
OTU35	0.0440335	7.69403	0.872383	0.0218436	0	0.0905182	0.226074	0.0460087	0																		x								x
OTU91	0.0440335	0.0670991	0.149551	0.24028	0.0191278	0.113148	0.075358	0.161031	0.145803
OTU99	0.0440335	0.201297	0.149551	0.196592	0	0.203666	0.527506	1.0352	0.124974												x
OTU339	0.0440335	0.313129	0	0.0218436	0	0.294184	0	0	0
OTU41	0.0220167	0.313129	0.124626	0.393185	0	0	0.276312	0.138026	0																							x
OTU52	0.0220167	0.0447327	1.44566	0.633464	0	0.0678887	0.326551	0.759144	0												x											x
OTU53	0.0220167	0.0447327	4.58624	0.0436872	0	0.0226296	0.0502386	0.0690131	0.041658
OTU74	0.0220167	0.24603	0.224327	0.349498	0	0.407332	0.35167	0.138026	0.020829																							x
OTU136	0.0220167	0	0.0249252	0.633464	0	0.203666	0.0251193	0	0																							x
OTU1	0	4.29434	0.473579	31.979	66.7368	0	0	31.1019	53.3222										x	x	x		x	x	x		x					x		x		x
OTU4	0	5.52449	2.81655	3.29838	0	1.08622	1.00477	5.70508	0												x						x		x			x			x
OTU9	0	0.581525	15.0798	0	0	27.6986	0	2.76052	1.12477
OTU13	0	0.559159	0.0249252	3.29838	6.90513	0	0	3.08259	5.39471										x	x	x		x	x	x		x					x		x	x	x
OTU15	0	0	0.274177	0.393185	0.0191278	0.248925	0.100477	0.207039	0.458238												x				x				x			x
OTU16	0	0.380228	0.0997009	4.67453	0.114767	0.203666	0.37679	1.0352	1.2914												x				x							x				x
OTU17	0	0	1.19641	0	0	0	25.0691	0	0
OTU19	0	0.24603	0.0249252	2.44648	5.41316	0	0	2.13941	3.31181										x	x	x		x	x	x							x		x	x	x
OTU20	0	0.0894654	0.0249252	0	0	0	0.72846	0	0.041658								x	x	x
OTU22	0	0.313129	0.249252	0.131062	0.0191278	0.135777	0.075358	0.276052	0												x						x					x
OTU26	0	0.178931	0.0249252	1.63827	3.67253	0	0	1.42627	2.5828										x	x	x		x	x	x							x		x	x	x
OTU29	0	2.75106	3.46461	1.50721	0.0191278	1.67459	0.502386	1.49528	0.291606												x						x					x
OTU31	0	0	0	0	0	0	12.4341	0	0.83316
OTU33	0	1.65511	2.7667	0.567934	0	0.52048	5.65185	0.230044	0
OTU45	0	0.24603	0.124626	0.262123	0	0.0678887	0.0251193	0.529101	0												x
OTU55	0	0.0670991	0.0249252	0.720839	1.31982	0	0	0.73614	1.12477										x	x	x		x	x	x							x		x	x	x
OTU58	0	0	0.598205	0.720839	0.0191278	0.0452591	1.28109	1.49528	0.166632												x				x							x
OTU60	0	0.0223664	2.8664	0.0218436	0.0573833	0	0.125597	0	0.041658																				x							x
OTU64	0	0.0223664	0.473579	0	0	3.53021	0.552625	0	0											x				x
OTU65	0	0	0.672981	0.174749	0	0.0226296	0	0	0
OTU75	0	3.04183	0.348953	0.196592	0	0.203666	0.175835	0.207039	0.083316																		x
OTU76	0	0.134198	0	0.393185	1.05203	0	0	0.644122	0.749844										x	x	x		x	x	x							x		x	x	x
OTU77	0	0.0223664	0	0.655308	0.994644	0	0	0.506096	0.708186										x	x	x		x	x	x							x		x	x	x
OTU79	0	0.0447327	0.0249252	0.436872	0.994644	0	0	0.552105	0.666528										x	x	x		x	x	x							x		x	x	x
OTU92	0	0.0223664	0	0.24028	0.841622	0	0	0.529101	0.729015										x	x	x		x	x	x							x		x	x	x
OTU96	0	1.23015	0.0997009	0.30581	0.0382555	0	0.276312	0.138026	0.083316												x				x		x					x
OTU101	0	0.0223664	0	0.30581	0.191278	0	0	0.874166	0.374922										x	x	x		x	x	x							x		x	x	x
OTU104	0	0.0894654	0.299103	0.174749	0	0.0905182	0.0251193	0.0920175	0.020829												x								x			x
OTU105	0	0.111832	0	0.371341	0.229533	0	0	0.529101	0.333264										x	x	x		x	x	x							x		x		x
OTU106	0	0.0223664	0.0249252	0.524246	0	0	0	0.207039	0.145803												x				x							x
OTU114	0	0.0223664	0.0249252	0.196592	0.133894	0	0	0.437083	0.229119										x	x	x		x	x	x							x		x		x
OTU117	0	0.0894654	0	0.218436	0.612089	0	0	0.299057	0.333264												x		x	x	x							x		x		x
OTU127	0	0.0447327	0	0.196592	0.420811	0	0	0.253048	0.458238											x	x		x	x	x							x		x	x	x
OTU131	0	0	0	0.174749	0.3443	0	0	0.36807	0.333264										x	x	x		x	x	x							x		x	x	x
OTU132	0	0.0447327	0	0.174749	0.363428	0	0	0.207039	0.437409											x	x		x	x	x							x		x	x	x
OTU145	0	0	0	0.677152	0	0	0	0	0
OTU146	0	0	0.822532	0	0	0.927812	0	0.0460087	0
OTU149	0	0.0670991	0	0.131062	0.535578	0	0	0.115022	0.291606												x		x	x	x							x		x	x	x
OTU150	0	0.0223664	0	0.152905	0.554705	0	0	0.207039	0.354093											x	x		x	x	x							x		x	x	x
OTU151	0	0.0447327	0	0.218436	0.382555	0	0	0.138026	0.291606												x		x	x	x							x		x	x	x
OTU155	0	0.380228	0.249252	0.0218436	0	0.0452591	0.175835	0.0460087	0.020829																		x
OTU156	0	0.0670991	0	0.218436	0.17215	0	0	0.322061	0.291606											x	x		x	x	x							x		x		x
OTU163	0	0.0223664	0	0.24028	0.3443	0	0	0.276052	0.166632												x		x	x	x							x		x	x	x
OTU164	0	0.0223664	0	0.218436	0.382555	0	0	0.253048	0.291606											x	x		x	x	x							x		x	x	x
OTU165	0	0.0223664	0.0498504	0.262123	0.306044	0	0	0.0690131	0.249948														x	x	x							x		x	x	x
OTU174	0	0	0	0.109218	0.306044	0	0	0.161031	0.20829												x		x	x	x							x		x	x	x
OTU187	0	0.0447327	0	0.174749	0.17215	0	0	0.161031	0.124974												x			x	x							x		x		x
OTU188	0	0	0	0.109218	0.210406	0	0	0.0460087	0.20829														x	x	x							x		x	x	x
OTU192	0	0	0.174477	0.0436872	0.0191278	0.113148	0.150716	0.138026	0.041658												x
OTU194	0	0	0.149551	0.174749	0	0.362073	0.401909	0	0
OTU195	0	0	0	0.152905	0.439939	0	0	0.0920175	0.249948												x		x	x	x							x		x	x	x
OTU198	0	0	0	0.131062	0.306044	0	0	0.115022	0.145803												x		x	x	x							x		x	x	x
OTU199	0	0.424961	0.0498504	0	0	0.158407	0.0502386	0	0.104145
OTU200	0	0	0	0.0655308	0.286917	0	0	0.207039	0.249948											x	x		x	x	x									x	x	x
OTU210	0	0	0	0.0655308	0.325172	0	0	0.115022	0.249948												x		x	x	x									x	x	x
OTU211	0	0	0	0.0873744	0.0765111	0	0	0.345066	0.354093											x	x		x	x	x							x				x
OTU215	0	0	0	0.174749	0.286917	0	0	0.0920175	0.270777														x	x	x							x		x	x	x
OTU233	0	0.0447327	0	0.152905	0.306044	0	0	0.0230044	0.166632														x	x	x							x		x	x	x
OTU237	0	0.0447327	0	0.0655308	0.17215	0	0	0.161031	0.166632												x		x	x	x									x		x
OTU239	0	0	0	0.0655308	0.248661	0	0	0.0690131	0.229119														x	x	x									x	x	x
OTU245	0	0.0223664	0	0.174749	0.0573833	0	0	0.230044	0.145803											x	x		x	x	x							x				x
OTU257	0	0	0	0.0873744	0.210406	0	0	0.0690131	0.249948														x	x	x							x		x	x	x
OTU258	0	0	0.0249252	0.0218436	0	0.724146	0	0.0230044	0
OTU259	0	0	0.0249252	0	0	0	0.979653	0	0
OTU260	0	0	0	0.720839	0	0.0452591	0	0.0690131	0.041658																							x
OTU261	0	0	0.249252	0	0	0.610998	0	0.0690131	0
OTU295	0	0.603892	0	0.0436872	0	0.0452591	0	0	0
OTU309	0	0	0	0.0655308	0.306044	0	0	0.0460087	0.145803														x	x	x									x	x	x

## Sheet: F_rhizosphere
OTUs	Relative abundances (%)										Comparison of OTU relative abudances between 2 samples (p-values ≤ 0.05)
	RS-NI-T1	RS-I-T2	RS-I-T3	RS-I-T4	RS-I-T5	RS-NI-T2	RS-NI-T3	RS-NI-T4	RS-NI-T5		NI T2/I T2	NI T3/I T3	NI T4/I T4	NI T5/I T5		NI T1 / NI T2	NI T2 / NI T3	NI T1 / NI T3	NI T3 / NI T4	NI T2 / NI T4	NI T1 / NI T4	NI T4/ NI T5	NI T3/ NI T5	NI T2 / NI T5	NI T1 / NI T5		NI T1/ I T2	I T2/T3	NI T1/I T3	I T3/T4	I T2/T4	NI T1 /I T4	I T4/T5	I T3/T5	I T2/T5	NI T1/I T5
OTU2	13.6802	12.2097	10.6389	9.43044	3.05894	10.3742	13.05	9.83705	7.41971
OTU4	7.06409	10.3517	7.82635	6.72269	0.994777	9.24855	5.53726	7.57393	2.65781																										x
OTU7	4.51413	3.94824	4.31061	5.29101	1.14399	3.74201	5.77671	5.37115	1.68882
OTU10	4.30737	3.51692	4.12718	2.20977	0.547128	5.59781	4.39988	4.16415	2.40864																											x
OTU5	4.204	3.78235	4.12718	5.07314	1.01965	5.29358	5.5672	5.5522	4.9557
OTU11	3.41144	4.04778	3.97432	3.54809	0.373042	5.08062	5.4774	3.8624	2.40864					x																			x	x	x	x
OTU3	3.20469	4.0146	3.54632	4.01494	0.746083	4.74597	3.53188	3.621	2.2979
OTU40	2.6878	0.729927	1.03944	0.622471	0	0	0	0.030175	0																									x	x
OTU14	2.65334	3.71599	2.62917	2.6455	0.248694	2.76848	3.41215	2.80628	1.24585																								x	x	x	x
OTU15	2.54997	1.99071	2.87374	4.38842	0.348172	2.43383	3.47201	2.59505	1.10742																						x	x	x
OTU12	2.06754	3.68281	3.21003	1.99191	0.273564	1.79495	2.18497	2.32348	0.55371																									x	x
OTU18	2.06754	1.75846	2.23173	1.27607	0.42278	2.1296	2.33463	1.71998	1.46733
OTU24	1.86079	2.28932	2.26231	2.58326	0.547128	1.91664	1.4367	2.1726	0.498339
OTU62	1.82633	0.066357	0.152858	0.186741	0.0497389	0.182537	0.239449	0.392275	0.166113
OTU20	1.61957	1.55939	1.95659	1.86741	0.298433	1.4603	1.91559	1.71998	2.51938					x										x	x
OTU70	1.44728	0.464499	0.244574	0.342359	0	0.21296	0	0.4828	0.055371									x	x						x										x	x
OTU30	1.41282	1.29396	1.22287	1.24494	0.0994777	1.42988	1.55642	1.17683	0.636766																								x		x	x
OTU22	1.37836	1.82482	1.92602	1.89854	0.397911	1.88622	1.8258	1.84068	0.609081
OTU36	1.37836	1.72528	0.947722	0.653595	0.0248694	1.12565	0.688417	0.694025	0.332226
OTU41	1.27498	1.02853	1.07001	1.33831	0.298433	0.730149	0.927866	0.694025	0.470653																								x
OTU23	1.24052	1.29396	1.1923	1.30719	0.124347	1.94706	1.04759	1.23718	0.802879
OTU34	1.17161	1.3935	0.794864	0.87146	0.149217	0.973532	0.897935	0.573325	0.221484																									x	x	x
OTU28	1.03377	1.09489	1.22287	1.33831	0.149217	1.39945	1.31697	1.35788	0.415282
OTU38	1.03377	0.962177	1.13115	0.96483	0.248694	0.730149	1.19725	0.8449	0.581395																x
OTU32	0.930393	1.02853	0.917151	0.902583	0.198955	0.943109	0.987728	0.9656	0.498339
OTU42	0.930393	0.962177	1.03944	0.87146	0.0497389	1.03438	1.10745	1.05613	0.276855
OTU50	0.861475	0.995355	0.672577	0.591348	0.0497389	0.608458	0.808141	0.4828	0.221484																										x
OTU48	0.792557	0.928998	0.733721	0.622471	0.0248694	1.21692	0.688417	0.633675	0.221484																										x	x
OTU49	0.758098	0.398142	0.305717	0.746965	0.298433	0.517189	0.77821	0.694025	0.442968
OTU35	0.723639	0.597213	0.764292	1.0582	0.124347	0.517189	1.37683	0.6035	0.276855
OTU45	0.723639	0.763106	0.733721	0.902583	0.124347	0.669303	0.748279	0.694025	0.249169
OTU56	0.723639	0.398142	0.489147	0.529101	0.149217	0.517189	0.478899	0.7242	0.30454
OTU66	0.620262	0.497678	0.336289	0.311236	0.124347	0.42592	0.718348	0.512975	0.193798
OTU135	0.620262	0.464499	0.275145	0.0622471	0.0497389	0.517189	0.0598623	0.1207	0.0276855									x						x	x							x
OTU87	0.585803	0.364964	0.580862	0.0311236	0.0248694	0.456343	0.568692	0.573325	0.055371
OTU43	0.551344	0.796284	0.611434	1.02708	0.0497389	0.851841	0.868004	0.875075	0.30454
OTU193	0.551344	0.132714	0.0305717	0	0.0248694	0.121692	0.0299312	0	0.0276855
OTU71	0.482426	0.431321	0.458575	0.373483	0.149217	0.730149	0.538761	0.3621	0.221484
OTU72	0.482426	0.464499	0.336289	0.466853	0.149217	0.517189	0.568692	0.694025	0.0830565
OTU81	0.482426	0.298607	0.214002	0.248988	0.0248694	0.304229	0.50883	0.271575	0.138427
OTU90	0.482426	0.464499	0.336289	0.124494	0.0497389	0.273806	0.359174	0.211225	0.193798
OTU112	0.482426	0.364964	0.36686	0.0933707	0	0.273806	0.239449	0.150875	0															x	x										x	x
OTU59	0.447967	0.364964	0.856007	0.404606	0.0746083	0.851841	0.688417	0.694025	0.221484
OTU113	0.447967	0.265428	0.36686	0.0933707	0.0497389	0.182537	0.389105	0.211225	0.0276855
OTU141	0.447967	0.0995355	0.0917151	0.280112	0.0248694	0.304229	0.0897935	0.150875	0.110742
OTU148	0.447967	0.165893	0.152858	0.373483	0.0248694	0.243383	0.119725	0.030175	0.055371
OTU46	0.413508	0.431321	0.152858	0.311236	0.0248694	0.21296	0.0897935	0.271575	0																x
OTU78	0.413508	0.265428	0.36686	0.186741	0.0248694	0.334652	0.389105	0.3621	0.221484
OTU91	0.413508	0.331785	0.36686	0.280112	0.0746083	0.334652	0.119725	0.211225	0.138427
OTU109	0.413508	0.132714	0.305717	0.124494	0.0248694	0.182537	0.26938	0.30175	0.110742
OTU83	0.379049	0.0995355	0.703149	0.404606	0.0497389	0.273806	0.538761	0.42245	0.193798
OTU100	0.379049	0.431321	0.244574	0.342359	0.223825	0.21296	0.26938	0.2414	0.276855
OTU102	0.379049	0.23225	0.397432	0.497977	0.0497389	0.334652	0.209518	0.2414	0.055371
OTU104	0.379049	0.265428	0.244574	0.217865	0.0248694	0.121692	0.299312	0.150875	0.0276855
OTU181	0.379049	0.298607	0.18343	0.124494	0.0248694	0.21296	0.0299312	0.150875	0.055371									x
OTU8	0.34459	0.331785	0.611434	0.280112	0	0.334652	0.329243	0.6035	0.138427
OTU61	0.34459	0.23225	0.214002	0.280112	0.0497389	0.182537	0.209518	0.211225	0.0830565
OTU84	0.34459	0.265428	0.18343	0.186741	0.273564	0.486766	0.26938	0.392275	0.30454																									x
OTU44	0.310131	0.431321	0.36686	0.311236	0.0497389	0.243383	0.448967	0.54315	0.276855
OTU74	0.310131	0.398142	0.214002	0.248988	0.0248694	0.304229	0.239449	0.30175	0.0830565
OTU80	0.310131	0.132714	0.336289	0.155618	0.0497389	0.304229	0.209518	0.271575	0.0830565
OTU95	0.310131	0.132714	0.244574	0.155618	0.0994777	0.182537	0.149656	0.331925	0.221484
OTU107	0.310131	0.398142	0.244574	0.0933707	0	0.243383	0.239449	0.30175	0.138427
OTU128	0.310131	0.199071	0.0611434	0.248988	0.223825	0.243383	0.149656	0.06035	0.332226													x	x											x
OTU139	0.310131	0.23225	0.122287	0.0933707	0.0248694	0.0912686	0.239449	0.090525	0.055371
OTU170	0.310131	0.23225	0.214002	0.0622471	0	0.21296	0.0598623	0.331925	0.0830565
OTU51	0.275672	0.331785	0.244574	0.466853	0.0497389	0.517189	0.568692	0.271575	0.166113
OTU67	0.275672	0.696749	0.397432	0.280112	0.0497389	0.395497	0.478899	0.331925	0.138427
OTU88	0.275672	0.66357	0.397432	0.373483	0	0.304229	0.239449	0.18105	0.055371																								x	x	x
OTU103	0.275672	0.331785	0.18343	0.43573	0.0248694	0.182537	0.478899	0.42245	0.055371
OTU108	0.275672	0.066357	0.18343	0.155618	0.0994777	0.334652	0.329243	0.150875	0.055371
OTU138	0.275672	0.23225	0.214002	0.43573	0.0248694	0.0608458	0.149656	0.06035	0.055371
OTU169	0.275672	0.165893	0.305717	0.0933707	0	0.243383	0.0897935	0.150875	0.055371
OTU177	0.275672	0.165893	0.18343	0.0311236	0	0.152114	0.0299312	0.06035	0.0276855
OTU216	0.275672	0.165893	0.0917151	0.155618	0.0497389	0.0304229	0.0897935	0.090525	0.055371
OTU58	0.241213	0.132714	0.122287	0.466853	0	0.0912686	0.209518	0.150875	0.055371																								x
OTU97	0.241213	0.331785	0.305717	0.311236	0.0746083	0.63888	0.239449	0.18105	0.055371
OTU98	0.241213	0.398142	0.0917151	0.466853	0.0994777	0.243383	0.299312	0.331925	0.332226
OTU110	0.241213	0.298607	0.18343	0.217865	0.0248694	0.243383	0.26938	0.392275	0.166113
OTU116	0.241213	0.199071	0.0305717	0	0.149217	0.273806	0.0897935	0.2414	0.110742																								x
OTU175	0.241213	0.199071	0	0.124494	0.198955	0.0304229	0.0598623	0.18105	0.138427																									x
OTU209	0.241213	0.132714	0.0305717	0.0622471	0	0.243383	0.0299312	0.18105	0.055371
OTU221	0.241213	0.132714	0.18343	0.0933707	0.0248694	0.182537	0.0897935	0.1207	0.055371
OTU228	0.241213	0.066357	0.122287	0.0933707	0	0.0912686	0.209518	0.06035	0
OTU60	0.206754	0.23225	0.36686	0.311236	0.795822	0.273806	0.149656	0.150875	0.138427					x																			x	x	x	x
OTU89	0.206754	0.331785	0.428004	0.248988	0	0.21296	0.538761	0.211225	0.249169
OTU121	0.206754	0.364964	0.305717	0.155618	0.0248694	0.152114	0.239449	0.06035	0.166113
OTU130	0.206754	0.066357	0.0305717	0.186741	0	0.182537	0.419036	0.150875	0.0276855
OTU168	0.206754	0.0995355	0.244574	0.155618	0.223825	0.243383	0	0.211225	0.0830565																										x
OTU37	0.172295	0.066357	0.122287	0.124494	0	0.182537	0.179587	0.150875	0.0276855																x							x
OTU53	0.172295	0.298607	0.122287	0.186741	0	0.182537	0.0897935	0.1207	0.0276855
OTU57	0.172295	0.165893	0.18343	0.155618	0.0497389	0.182537	0.299312	0.30175	0.221484
OTU69	0.172295	0.331785	0.0305717	0.248988	0.0248694	0.0912686	0.0598623	0.150875	0.110742
OTU115	0.172295	0.364964	0.214002	0.155618	0	0.243383	0.359174	0.090525	0.055371
OTU160	0.172295	0.066357	0.305717	0.0622471	0.0248694	0.121692	0.119725	0.1207	0.0830565
OTU172	0.172295	0.165893	0.18343	0.217865	0.0497389	0.152114	0.299312	0.150875	0.0830565
OTU185	0.172295	0.0995355	0.0917151	0.124494	0	0.121692	0.209518	0.18105	0.193798
OTU218	0.172295	0.199071	0.0611434	0.124494	0	0.121692	0.119725	0.090525	0.0276855
OTU321	0.172295	0.0995355	0.0305717	0.342359	0	0.0304229	0.239449	0.06035	0
OTU123	0.137836	0.199071	0.0611434	0.155618	0.273564	0.243383	0.0299312	0.1207	0.221484														x											x		x
OTU137	0.137836	0.364964	0.152858	0.0933707	0	0.304229	0.179587	0.090525	0.0276855
OTU142	0.137836	0.132714	0.0917151	0.155618	0.0746083	0.152114	0.359174	0.090525	0.138427
OTU144	0.137836	0.199071	0.152858	0.155618	0	0.21296	0.26938	0.090525	0.055371
OTU162	0.137836	0.23225	0.0305717	0.0933707	0.0746083	0.182537	0.119725	0.18105	0.166113
OTU166	0.137836	0.23225	0.122287	0.124494	0	0.182537	0.0897935	0.06035	0.0276855
OTU206	0.137836	0.132714	0.152858	0.155618	0	0.21296	0.149656	0.1207	0.055371
OTU242	0.137836	0.0995355	0.18343	0.0933707	0.0248694	0.0912686	0.0897935	0.030175	0.110742
OTU27	0.103377	0.464499	0.122287	0.0933707	0	1.55157	0.0897935	0.1207	0															x
OTU29	0.103377	0.165893	0.122287	0.0933707	0	0.121692	0.299312	0.090525	0.0830565
OTU54	0.103377	0.23225	0.305717	0.217865	0.0746083	0.243383	0.389105	0.392275	0.166113
OTU183	0.103377	0.066357	0.152858	0.155618	0	0.182537	0.119725	0.090525	0.166113
OTU190	0.103377	0.0995355	0.397432	0.0933707	0	0.0912686	0.179587	0.18105	0
OTU205	0.103377	0.132714	0.18343	0.0933707	0	0	0.179587	0.18105	0.0830565
OTU244	0.103377	0.23225	0.152858	0.0622471	0	0.0608458	0.119725	0.06035	0.0830565
OTU122	0.068918	0	0.733721	0.87146	0	0	0.239449	0.271575	0
OTU134	0.068918	0.132714	0.152858	0.311236	0.0248694	0.121692	0.209518	0.211225	0.0830565
OTU140	0.068918	0.23225	0.152858	0.0622471	0	0.243383	0.329243	0.211225	0.193798
OTU159	0.068918	0.265428	0.18343	0.124494	0	0.0912686	0.209518	0.211225	0.110742
OTU167	0.068918	0	0.0611434	0.155618	0.0248694	0.182537	0.179587	0.3621	0.138427
OTU171	0.068918	0.331785	0.0305717	0.124494	0	0.152114	0.179587	0.06035	0.0276855
OTU184	0.068918	0.165893	0.122287	0.248988	0	0.304229	0.0598623	0.090525	0.0276855
OTU189	0.068918	0.199071	0.122287	0.0622471	0.0248694	0.121692	0.26938	0.211225	0.0830565
OTU201	0.068918	0.23225	0.122287	0.0311236	0	0.395497	0.149656	0.1207	0.0276855
OTU202	0.068918	0.0331785	0.214002	0.0933707	0	0.608458	0.0299312	0.030175	0.0830565
OTU241	0.068918	0	0.0305717	0.155618	0.149217	0.0304229	0.0598623	0.30175	0.415282														x	x	x									x	x
OTU253	0.068918	0.132714	0.122287	0.280112	0	0.121692	0	0.090525	0.055371
OTU52	0.034459	0.298607	0	0.155618	0	0.973532	0.0897935	0	1.79956													x	x		x
OTU133	0.034459	0.132714	0.0917151	0.0933707	0	0.0912686	0.239449	0.3621	0.055371
OTU153	0.034459	0.431321	0.152858	0.0622471	0	0.0304229	0.0897935	0.392275	0.110742
OTU158	0.034459	0.0331785	0.244574	0.0933707	0	0.182537	0.359174	0.090525	0.0830565
OTU224	0.034459	0.199071	0.0305717	0.124494	0.0746083	0.21296	0.119725	0.1207	0.276855														x		x
OTU250	0.034459	0.199071	0.275145	0.0622471	0	0.152114	0.179587	0.1207	0
OTU1	0	0.0331785	0	5.78898	56.951	0.0304229	0.0598623	4.13398	18.3278					x					x	x	x		x	x	x					x	x	x	x	x	x	x
OTU13	0	0	0	0.622471	6.66501	0	0	0.331925	1.82724														x	x	x					x	x	x	x	x	x	x
OTU16	0	0.066357	0.152858	1.64955	1.16886	0.0304229	0	1.47858	16.4452										x	x	x	x	x	x	x							x		x	x	x
OTU19	0	0	0	0.248988	4.82467	0	0	0.3621	1.3289										x				x	x	x								x	x	x	x
OTU26	0	0	0	0.497977	3.30763	0	0	0.1207	0.968992														x	x	x							x	x	x	x	x
OTU39	0	0.0995355	0.18343	0.248988	0	0.0912686	0.0897935	0.090525	0.193798
OTU55	0	0	0	0.155618	1.4673	0	0	0.06035	0.221484					x									x	x	x								x	x	x	x
OTU73	0	0	6.08377	0	0	0	0	0.030175	0
OTU76	0	0	0	0.217865	0.671475	0	0	0.06035	0.193798														x	x	x									x	x	x
OTU77	0	0	0	0	0.795822	0	0	0.090525	0.249169														x	x	x								x	x	x	x
OTU79	0	0	0	0.155618	0.646605	0	0	0.030175	0.193798														x	x	x									x	x	x
OTU92	0	0	0	0.0622471	0.571997	0	0	0	0.276855													x	x	x	x								x	x	x	x
OTU101	0	0	0	0.155618	0.646605	0	0	0.1207	0.249169														x	x	x								x	x	x	x
OTU105	0	0	0	0.217865	0.696344	0	0	0.090525	0.221484														x	x	x									x	x	x
OTU106	0	0	0.0305717	0.0933707	0.248694	0	0	0.090525	1.63344													x	x	x	x								x	x	x	x
OTU114	0	0	0	0.342359	0.547128	0	0	0.271575	0.359911														x	x	x									x	x	x
OTU119	0	0.0331785	0.122287	0.0311236	0.0746083	0.334652	0.209518	0.331925	0.055371
OTU124	0	0	0	0.248988	0.522258	0	0	0.18105	1.07973														x	x	x									x	x	x
OTU125	0	0.0995355	0.305717	0.0311236	0.0248694	0.0304229	0.0598623	1.207	0.055371												x
OTU131	0	0	0	0.0311236	0.472519	0	0	0	0.221484													x	x	x	x								x	x	x	x
OTU154	0	0	0	0	0.124347	0	0	0.18105	1.19048													x	x	x	x								x	x	x	x
OTU174	0	0	0	0.0622471	0.497389	0	0	0	0.166113														x	x	x								x	x	x	x
OTU178	0	0.0995355	0.244574	0.0311236	0	0.182537	0.0598623	0.1207	0.110742
OTU182	0	0.165893	0.214002	0.155618	0	0.152114	0.149656	0.090525	0
OTU187	0	0	0	0.0311236	0.298433	0	0	0.030175	0.387597													x	x	x	x								x	x	x	x
OTU188	0	0	0	0.155618	0.323303	0	0	0.030175	0.332226														x	x	x									x	x	x
OTU191	0	0	0	0.0622471	0.273564	0	0	0.1207	0.692137														x	x	x									x	x	x
OTU196	0	0	0	0.0933707	0.0994777	0	0	0.150875	0.581395														x	x	x									x	x	x
OTU217	0	0.265428	0.275145	0.0622471	0	0.21296	0.239449	0	0.0276855
OTU220	0	0	0.0611434	0	0	0	0.897935	0	0
OTU264	0	0	0	0	0.174086	0	0	0	0.636766													x	x	x	x								x	x	x	x
OTU290	0	0	0	0	0.174086	0	0	0	0.636766													x	x	x	x								x	x	x	x
OTU300	0	0	0	0	0.124347	0	0.0299312	0.1207	0.498339														x	x	x								x	x	x	x
